# Supplementary material for: Transcriptome Dynamics during Spike Differentiation of Wheat Reveal Amazing Changes in Cell Wall Metabolic Regulators
Source: Int J Mol Sci. 2023 Jul 19;24(14):11666. doi: 10.3390/ijms241411666 (PMC10380499; doi:10.3390/ijms241411666)
Supplement: Supplementary file 1 [file ijms-24-11666-s001.zip]

Archive with 9 entries (9 files):
- Supplementary materials File S1 Transcriptome analysis.pdf
- Supplementary Table S1 Oligonucleotide primer sequences used in this work.xlsx
- Supplementary Table S2 Library sizes and statistics information for RNA sequencing .xlsx
- Supplementary Table S3 Alignment statistics for mapping of reads obtained from spikes to the reference IWGSC RefSeq v2.1 genome sequence.xlsx
- Supplementary Table S4 Eight expression profiles and their assigned genes..xlsx
- Supplementary Table S5 Go functional enrichment analysis of DEGs.xlsx
- Supplementary Table S6.XLS
- Supplementary Table S7 Gene expression patterns involved in cell wall metabolism and carbohydrate metabolism.xlsx
- Supplementary_Figures Several figures cited in the article.pdf
