# Supplementary material for: Transcriptome Dynamics during Spike Differentiation of Wheat Reveal Amazing Changes in Cell Wall Metabolic Regulators
Source: Int J Mol Sci. 2023 Jul 19;24(14):11666. doi: 10.3390/ijms241411666 (PMC10380499; doi:10.3390/ijms241411666)
Supplement: Supplementary file 1 [file ijms-24-11666-s001.zip › Supplementary Table S1 Oligonucleotide primer sequences used in this work.xlsx]

## Sheet: Sheet1
Supplementary Table S1. Oligonucleotide primer sequences used in this work.
Primer Ref#	Sequence
psaI--qRT-F	5' TTTAAACTTACCTTCTATTTTCGTG 3'
psaI--qRT-R	5' TTGCACATAAAGAAATAAAGAAGTC 3'
SOD--qRT-F	5' AGCACCACGCCACCTAC 3'
SOD--qRT-R	5' CCGCCGTTGAATTTGAT 3'
SS--qRT-F	5' AGGGCGGGCTTCAGCGTAT 3'
SS--qRT-R	5' TCAAGGTAGCGGCGGGTCTC 3'
CSI1--qRT-F	5' TAGCCCACAAGACGC 3'
CSI1--qRT-R	5' CGAAGGACTGCCACA 3'
XTH--qRT-F	5' CAGCCGATGACGGTGCA 3'
XTH--qRT-R	5' GCGGTAGTTGACGACGAAGG 3'
psbI--qRT-F	5' TTTATACAGTAGTGATATTCTTTG 3'
psbI--qRT-R	5' CTCGCGTCCAGGATT 3'
psbM--qRT-F	5' ATTCTCGCATTTATTG 3'
psbM--qRT-R	5' TTTGGCTGACTGTTT 3'
psbH--qRT-F	5' AAACCGTTGAAGATAGTTC 3'
psbH--qRT-R	5' AAGCCATTGCGACCC 3'
Ces--qRT-F	5' GGCATCTCCAACGCTAT 3'
Ces--qRT-R	5' CCTTGAGGAACGGGTAA 3'
MUR3--qRT-F	5' GCGTTTGATGTTTCGGTTTC 3'
MUR3--qRT-R	5' CGATTGTCCGCTGTCCTTC 3'
XI--qRT-F	5' AAGGGAGACTTTGAAACG 3'
XI--qRT-R	5' AGAGCGGATTGGAACAG 3'
GLC1--qRT-F	5' GAGGGCATGATTCGGGTGT 3'
GLC1--qRT-R	5' GGGTTGAAGAGGCCAAAGTG 3'
BGL--qRT-F	5' AGGATGGTGCCGATGT 3'
BGL--qRT-R	5' CCGATGCTTTAGGGTGT 3'
CAT--qRT-F	5' TCGGCGGCAAGAATCACA 3'
CAT--qRT-R	5' CCTGCACGAAGAGCTTCCACT 3'
FAX3--qRT-F	5' GGTCGTCAGCCTCGTCTT 3'
FAX3--qRT-R	5' GGTCGCCACCATTCCA 3'
Actin--qRT-F	5' CACCTGAAGAGCACCCT 3'
Actin--qRT-R	5' GGCATAACCCTCATAGATT 3'
TraesCS7A02G426700-F	5' ACGGGGGACTCTTGAATGGCGGTGTCGGTGCTG 3'
TraesCS7A02G426700-R	5' GTCACCTGTAATTCACTACATGGAGCACTCGGCGG 3'
