# Supplementary material for: Transcriptome Dynamics during Spike Differentiation of Wheat Reveal Amazing Changes in Cell Wall Metabolic Regulators
Source: Int J Mol Sci. 2023 Jul 19;24(14):11666. doi: 10.3390/ijms241411666 (PMC10380499; doi:10.3390/ijms241411666)
Supplement: Supplementary file 1 [file ijms-24-11666-s001.zip › Supplementary Table S2 Library sizes and statistics information for RNA sequencing .xlsx]

## Sheet: Sheet1
Supplementary Table S2 Library sizes and statistics information for RNA sequencing
Sample	Raw_reads	Clean_reads	Clean_bases(Gbp)	Q20 More Bases Rate(%)	GC percent (%)
S1	50103142	49552576	6.53	92.01	51.29
S2	49646592	49254077	6.51	92.76	51.03
S3	47151519	46632094	6.16	92.49	52.17
