# Supplementary material for: Transcriptome Dynamics during Spike Differentiation of Wheat Reveal Amazing Changes in Cell Wall Metabolic Regulators
Source: Int J Mol Sci. 2023 Jul 19;24(14):11666. doi: 10.3390/ijms241411666 (PMC10380499; doi:10.3390/ijms241411666)
Supplement: Supplementary file 1 [file ijms-24-11666-s001.zip › Supplementary Table S3 Alignment statistics for mapping of reads obtained from spikes to the reference IWGSC RefSeq v2.1 genome sequence.xlsx]

## Sheet: Sheet1
Supplementary Table S3 Alignment statistics for mapping of reads obtained from spikes to the reference IWGSC RefSeq v2.1 genome sequence
Sample	Total reads	Total mapped	Multiple mapped	Unique mapped	Splice reads
S1	49552577	40057318(80.84%)	5604990(11.32%)	34452327(69.53%)	11619354(23.44%)
S2	4.92541e+07	38769085(78.71%)	5970578(12.12%)	32798507(66.58%)	11979473(24.32%)
S3	46632094	31310566(67.17%)	6001430(12.87%)	25309136(54.29%)	8400419(18.02%)
