# Supplementary material for: Transcriptome Dynamics during Spike Differentiation of Wheat Reveal Amazing Changes in Cell Wall Metabolic Regulators
Source: Int J Mol Sci. 2023 Jul 19;24(14):11666. doi: 10.3390/ijms241411666 (PMC10380499; doi:10.3390/ijms241411666)
Supplement: Supplementary file 1 [file ijms-24-11666-s001.zip › Supplementary Table S4 Eight expression profiles and their assigned genes..xlsx]

## Sheet: Supplementary Table 4 Eight exp
Supplementary Table S4 Eight expression profiles and their assigned genes.
gene	SPOT	Profile	S1	S2	S3
Novel.20311	ID_94	0	0	-0.87	-1.19
Novel.7963	ID_105	0	0	-0.96	-1.31
Novel.32465	ID_109	0	0	-0.71	-1.07
Novel.11628	ID_111	0	0	-0.76	-1.13
Novel.15584	ID_112	0	0	-0.95	-1.32
Novel.8007	ID_122	0	0	-1	-1.38
Novel.75150	ID_129	0	0	-0.94	-1.33
Novel.20749	ID_136	0	0	-0.97	-1.38
Novel.24527	ID_142	0	0	-1.02	-1.45
Novel.24522	ID_144	0	0	-0.73	-1.16
Novel.41246	ID_146	0	0	-0.61	-1.05
Novel.57692	ID_150	0	0	-1.21	-1.65
Novel.82614	ID_152	0	0	-0.72	-1.17
Novel.51	ID_155	0	0	-0.88	-1.34
Novel.20087	ID_158	0	0	-1.24	-1.71
Novel.29167	ID_159	0	0	-0.72	-1.19
Novel.41239	ID_161	0	0	-1.15	-1.62
Novel.33340	ID_162	0	0	-1.16	-1.63
Novel.15394	ID_167	0	0	-0.63	-1.1
Novel.78978	ID_172	0	0	-0.8	-1.28
Novel.25108	ID_173	0	0	-1.25	-1.74
Novel.32464	ID_176	0	0	-1.25	-1.74
TraesCS3B02G424000	ID_177	0	0	-0.68	-1.17
Novel.41242	ID_178	0	0	-0.72	-1.22
Novel.52487	ID_179	0	0	-1.03	-1.53
Novel.53	ID_180	0	0	-1.22	-1.72
Novel.49695	ID_182	0	0	-1.21	-1.71
Novel.83336	ID_183	0	0	-1.16	-1.67
Novel.41209	ID_184	0	0	-1.36	-1.87
Novel.84766	ID_185	0	0	-1.3	-1.81
Novel.7055	ID_186	0	0	-1.13	-1.64
Novel.79773	ID_187	0	0	-0.88	-1.39
Novel.57085	ID_190	0	0	-1.07	-1.59
Novel.7726	ID_191	0	0	-0.92	-1.45
Novel.48241	ID_192	0	0	-0.71	-1.24
Novel.85057	ID_194	0	0	-0.94	-1.47
Novel.41227	ID_197	0	0	-0.78	-1.31
Novel.316	ID_198	0	0	-1.42	-1.95
Novel.11557	ID_199	0	0	-1.29	-1.83
Novel.20750	ID_200	0	0	-1.09	-1.63
Novel.42140	ID_201	0	0	-0.66	-1.21
Novel.41244	ID_202	0	0	-0.47	-1.02
Novel.80	ID_205	0	0	-1.51	-2.06
Novel.7724	ID_206	0	0	-0.99	-1.54
Novel.84133	ID_207	0	0	-0.91	-1.47
Novel.71201	ID_209	0	0	-1.25	-1.81
Novel.15981	ID_211	0	0	-0.47	-1.04
Novel.61945	ID_212	0	0	-0.75	-1.32
Novel.3600	ID_215	0	0	-0.8	-1.37
Novel.79743	ID_216	0	0	-0.57	-1.15
Novel.79747	ID_217	0	0	-0.54	-1.12
Novel.69002	ID_218	0	0	-0.62	-1.2
Novel.48229	ID_219	0	0	-1.06	-1.65
Novel.57086	ID_221	0	0	-0.5	-1.09
Novel.25031	ID_222	0	0	-0.59	-1.18
Novel.37092	ID_223	0	0	-1.13	-1.72
Novel.79778	ID_224	0	0	-1.49	-2.08
Novel.63768	ID_225	0	0	-1.3	-1.89
Novel.52478	ID_226	0	0	-0.77	-1.37
Novel.36675	ID_227	0	0	-0.85	-1.45
Novel.7054	ID_228	0	0	-0.75	-1.36
Novel.71778	ID_229	0	0	-1.13	-1.74
Novel.7725	ID_230	0	0	-1.4	-2.01
Novel.3770	ID_232	0	0	-1	-1.61
Novel.11630	ID_233	0	0	-0.67	-1.29
Novel.20084	ID_237	0	0	-0.87	-1.5
Novel.25106	ID_240	0	0	-0.73	-1.37
Novel.7058	ID_241	0	0	-0.86	-1.5
Novel.15395	ID_242	0	0	-0.91	-1.55
Novel.20758	ID_244	0	0	-1.26	-1.91
Novel.79767	ID_245	0	0	-1.32	-1.97
Novel.16091	ID_247	0	0	-1.28	-1.93
Novel.352	ID_249	0	0	-1.42	-2.07
Novel.84851	ID_250	0	0	-0.72	-1.38
Novel.7053	ID_253	0	0	-1.48	-2.15
Novel.7965	ID_254	0	0	-0.75	-1.42
Novel.83844	ID_255	0	0	-0.75	-1.42
Novel.7723	ID_256	0	0	-0.5	-1.17
Novel.78099	ID_257	0	0	-0.55	-1.24
Novel.77	ID_258	0	0	-0.49	-1.18
Novel.3593	ID_260	0	0	-0.51	-1.21
Novel.7889	ID_261	0	0	-0.77	-1.47
Novel.52479	ID_262	0	0	-1.49	-2.19
Novel.15210	ID_263	0	0	-0.61	-1.32
Novel.50583	ID_264	0	0	-1.33	-2.03
Novel.41188	ID_265	0	0	-0.89	-1.6
Novel.11558	ID_266	0	0	-1.25	-1.96
Novel.78100	ID_267	0	0	-0.54	-1.26
Novel.3615	ID_268	0	0	-1.51	-2.22
Novel.74418	ID_269	0	0	-0.89	-1.61
Novel.29166	ID_270	0	0	-0.68	-1.4
Novel.11320	ID_271	0	0	-0.56	-1.29
Novel.79800	ID_273	0	0	-1.97	-2.7
Novel.15201	ID_276	0	0	-0.82	-1.55
Novel.57098	ID_277	0	0	-0.91	-1.64
Novel.57096	ID_278	0	0	-0.41	-1.15
Novel.79764	ID_279	0	0	-1.66	-2.4
Novel.20759	ID_280	0	0	-0.65	-1.4
Novel.68432	ID_283	0	0	-1.12	-1.87
Novel.353	ID_284	0	0	-1.17	-1.93
Novel.59439	ID_285	0	0	-0.62	-1.38
Novel.79770	ID_287	0	0	-1.6	-2.38
Novel.37489	ID_288	0	0	-0.77	-1.57
Novel.7727	ID_289	0	0	-1.25	-2.05
Novel.83787	ID_290	0	0	-0.88	-1.68
Novel.24692	ID_291	0	0	-0.5	-1.3
Novel.41194	ID_292	0	0	-1.49	-2.3
Novel.52492	ID_295	0	0	-1.15	-1.99
Novel.64170	ID_296	0	0	-0.67	-1.51
Novel.4383	ID_299	0	0	-0.66	-1.51
Novel.29165	ID_300	0	0	-1.45	-2.31
Novel.3773	ID_304	0	0	-1.32	-2.19
Novel.83779	ID_306	0	0	-0.8	-1.67
Novel.8009	ID_307	0	0	-1.16	-2.05
Novel.83786	ID_308	0	0	-1.39	-2.28
Novel.61950	ID_309	0	0	-0.6	-1.51
Novel.45572	ID_310	0	0	-0.77	-1.68
Novel.7729	ID_311	0	0	-1.48	-2.41
Novel.37694	ID_312	0	0	-1.4	-2.33
Novel.37693	ID_313	0	0	-0.78	-1.72
Novel.56	ID_314	0	0	-1.15	-2.09
Novel.24693	ID_315	0	0	-2.01	-2.96
Novel.37487	ID_316	0	0	-0.84	-1.79
Novel.41264	ID_317	0	0	-0.47	-1.43
Novel.20679	ID_318	0	0	-0.47	-1.44
Novel.52494	ID_319	0	0	-1.13	-2.11
Novel.28478	ID_322	0	0	-1.17	-2.16
Novel.84273	ID_329	0	0	-0.55	-1.59
Novel.25032	ID_330	0	0	-0.45	-1.5
Novel.7057	ID_332	0	0	-1.7	-2.74
Novel.15390	ID_333	0	0	-1.27	-2.36
Novel.71785	ID_334	0	0	-2.04	-3.15
Novel.48243	ID_335	0	0	-1.29	-2.43
Novel.29176	ID_339	0	0	-0.92	-2.14
Novel.11636	ID_340	0	0	-0.87	-2.08
Novel.68426	ID_342	0	0	-0.81	-2.06
Novel.83783	ID_343	0	0	-1.28	-2.53
Novel.78056	ID_347	0	0	-2.21	-3.61
Novel.53024	ID_348	0	0	-1.77	-3.17
TraesCS5B02G173400	ID_349	0	0	-1.5	-3.02
ENSRNA050016242	ID_351	0	0	-0.75	-2.3
TraesCS5D02G180400	ID_358	0	0	-3.08	-5.31
Novel.37484	ID_394	0	0	-0.63	-1.02
Novel.21592	ID_411	0	0	-1.05	-1.85
Novel.37096	ID_412	0	0	-0.81	-1.19
Novel.15982	ID_414	0	0	-1.44	-2.21
Novel.3601	ID_422	0	0	-1.06	-1.46
Novel.24337	ID_432	0	0	-1.1	-2.06
Novel.71783	ID_433	0	0	-1.04	-1.46
Novel.68993	ID_436	0	0	-0.66	-1.44
Novel.48254	ID_439	0	0	-0.96	-1.34
Novel.84256	ID_445	0	0	-0.94	-1.34
Novel.7752	ID_453	0	0	-0.92	-1.59
Novel.79769	ID_458	0	0	-0.97	-1.52
Novel.24813	ID_460	0	0	-0.61	-1.48
Novel.20754	ID_462	0	0	-0.27	-1
Novel.41185	ID_464	0	0	-1.51	-2.13
Novel.52493	ID_465	0	0	-0.62	-1.73
Novel.359	ID_477	0	0	-1.12	-1.66
Novel.48247	ID_480	0	0	-0.78	-1.42
Novel.97	ID_484	0	0	-0.63	-1.43
Novel.29154	ID_487	0	0	-1.38	-1.91
Novel.75147	ID_491	0	0	-1.45	-2.59
Novel.84970	ID_496	0	0	-1.18	-1.82
Novel.16019	ID_499	0	0	-0.63	-1.19
Novel.68430	ID_500	0	0	-1.04	-2.75
Novel.7734	ID_501	0	0	-1.96	-3.13
Novel.25033	ID_502	0	0	-0.99	-1.55
Novel.42139	ID_507	0	0	-1.58	-2.27
Novel.24321	ID_514	0	0	-1.24	-1.78
Novel.48238	ID_522	0	0	-0.47	-1.2
Novel.3880	ID_525	0	0	-1.21	-1.68
Novel.71744	ID_529	0	0	-0.6	-1.8
Novel.28793	ID_531	0	0	-0.79	-1.81
Novel.24320	ID_534	0	0	-1.13	-1.85
Novel.20363	ID_536	0	0	-0.86	-1.93
Novel.39936	ID_538	0	0	-2.14	-2.94
Novel.3670	ID_539	0	0	-1.16	-1.65
Novel.64589	ID_543	0	0	-0.55	-1.27
Novel.25110	ID_544	0	0	-0.94	-1.54
Novel.41248	ID_547	0	0	-1.2	-1.99
Novel.59438	ID_548	0	0	-1.06	-2.07
Novel.4076	ID_549	0	0	-1.18	-1.62
Novel.79771	ID_551	0	0	-1.28	-2.12
TraesCS5B02G299300	ID_555	0	0	-0.85	-1.21
TraesCS7D02G009900	ID_560	0	0	-0.9	-1.75
Novel.79746	ID_573	0	0	-0.87	-1.98
Novel.58472	ID_575	0	0	-2.45	-3.38
TraesCS5A02G284100	ID_579	0	0	-0.76	-1.2
Novel.28048	ID_585	0	0	-1.65	-2.35
Novel.68428	ID_601	0	0	-0.68	-1.53
Novel.71750	ID_607	0	0	-0.93	-1.42
Novel.79799	ID_614	0	0	-0.84	-1.26
Novel.7061	ID_619	0	0	-1.13	-1.85
Novel.7722	ID_623	0	0	-1.19	-2.16
TraesCS2B02G100800	ID_626	0	0	-1.81	-3.73
Novel.32901	ID_627	0	0	-1.28	-1.79
Novel.71786	ID_628	0	0	-0.77	-1.53
Novel.24319	ID_629	0	0	-0.99	-1.49
Novel.7754	ID_630	0	0	-1.03	-1.59
Novel.33337	ID_643	0	0	-1.38	-2.12
Novel.70837	ID_648	0	0	-1.03	-1.76
Novel.60	ID_653	0	0	-1.15	-1.91
TraesCS7D02G543600	ID_655	0	0	-1.87	-3.22
Novel.74424	ID_663	0	0	-1.38	-2.94
Novel.29252	ID_667	0	0	-0.79	-1.68
Novel.37479	ID_675	0	0	-1.11	-1.81
TraesCS3B02G125100	ID_698	0	0	-0.93	-1.53
Novel.15202	ID_701	0	0	-0.38	-1.41
Novel.55104	ID_704	0	0	-1.01	-2.32
Novel.74420	ID_709	0	0	-0.41	-1.42
Novel.45570	ID_711	0	0	-2.4	-3.33
Novel.37491	ID_719	0	0	-2.18	-3.27
Novel.37482	ID_722	0	0	-0.63	-2.05
Novel.15664	ID_723	0	0	-0.42	-1.27
Novel.41187	ID_726	0	0	-1.08	-1.6
Novel.37486	ID_728	0	0	-1.8	-2.6
Novel.61944	ID_732	0	0	-1.23	-2.08
Novel.57242	ID_733	0	0	-0.57	-1.05
Novel.56310	ID_740	0	0	-0.91	-1.48
Novel.68433	ID_749	0	0	-1.27	-2.22
Novel.3592	ID_761	0	0	-0.51	-1.29
Novel.68429	ID_767	0	0	-0.62	-1.79
Novel.19872	ID_768	0	0	-1.36	-2.34
Novel.64571	ID_772	0	0	-1.23	-2.63
Novel.40	ID_776	0	0	-0.75	-2.01
Novel.77293	ID_777	0	0	-0.93	-1.29
Novel.29171	ID_782	0	0	-0.48	-1.48
Novel.82578	ID_800	0	0	-1.49	-2.07
Novel.36671	ID_806	0	0	-1.02	-2.51
Novel.21587	ID_807	0	0	-0.87	-2.38
Novel.56309	ID_809	0	0	-1.26	-2.29
Novel.3622	ID_811	0	0	-1.25	-2.45
Novel.25034	ID_812	0	0	-0.82	-1.95
Novel.64169	ID_820	0	0	-0.95	-2.04
TraesCS3A02G107100	ID_847	0	0	-0.95	-1.3
Novel.74416	ID_849	0	0	-1.43	-2.18
Novel.55103	ID_852	0	0	-0.73	-1.81
Novel.75587	ID_877	0	0	-1.32	-2.48
Novel.41245	ID_882	0	0	-0.9	-1.84
Novel.74419	ID_890	0	0	-1	-2.02
Novel.74427	ID_892	0	0	-1.9	-2.73
Novel.15204	ID_900	0	0	-1.69	-2.73
TraesCS2B02G168800	ID_907	0	0	-1.19	-1.79
Novel.11562	ID_919	0	0	-0.72	-1.6
TraesCS4A02G183400	ID_966	0	0	-0.36	-1.01
Novel.3603	ID_968	0	0	-1.07	-2.02
Novel.50649	ID_970	0	0	-0.66	-1.88
Novel.15212	ID_1041	0	0	-0.64	-1.9
Novel.7798	ID_1065	0	0	-0.9	-2.8
Novel.60614	ID_1164	0	0	-1.36	-2.93
Novel.71746	ID_1176	0	0	-0.78	-2.37
Novel.29248	ID_1199	0	0	-2.32	-3.38
TraesCS7B02G091900	ID_1209	0	0	-0.9	-1.56
TraesCS1A02G294000	ID_1211	0	0	-0.8	-1.31
TraesCS5B02G130400	ID_1230	0	0	-0.76	-1.1
Novel.252	ID_1245	0	0	-1.5	-2.45
TraesCS2D02G398600	ID_1305	0	0	-0.74	-1.08
Novel.21665	ID_1308	0	0	-1.12	-1.75
TraesCS3B02G193600	ID_1323	0	0	-1.22	-2.33
TraesCS1A02G294200	ID_1347	0	0	-0.85	-1.16
Novel.78071	ID_1387	0	0	-1.05	-1.91
Novel.41249	ID_1418	0	0	-0.78	-2.3
TraesCS4D02G129900	ID_1426	0	0	-0.96	-2.06
TraesCS4D02G335000	ID_1430	0	0	-1.08	-1.61
TraesCS6D02G358400	ID_1436	0	0	-0.67	-1.28
TraesCS4D02G029600	ID_1490	0	0	-0.77	-1.66
Novel.83970	ID_1492	0	0	-0.46	-1.16
TraesCS3B02G118500	ID_1506	0	0	-0.38	-1.08
TraesCS7D02G009800	ID_1522	0	0	-1.86	-3.72
TraesCS7D02G306900	ID_1539	0	0	-0.56	-1.24
TraesCS4D02G080100	ID_1543	0	0	-1.14	-1.67
TraesCS7B02G210200	ID_1544	0	0	-0.63	-1.19
Novel.64072	ID_1546	0	0	-0.89	-2.34
Novel.41772	ID_1547	0	0	-0.76	-1.15
Novel.32903	ID_1548	0	0	-2.07	-5.23
TraesCS1B02G177600	ID_1549	0	0	-1.08	-2.05
TraesCS5B02G044000	ID_1586	0	0	-0.67	-1.13
Novel.40281	ID_1610	0	0	-1.26	-1.81
TraesCS2D02G227500	ID_1615	0	0	-0.73	-1.48
TraesCS5B02G521000	ID_1672	0	0	-0.92	-1.63
Novel.3166	ID_1722	0	0	-0.95	-1.77
TraesCS7A02G101000	ID_1731	0	0	-2.01	-3.77
TraesCS7A02G569000	ID_1747	0	0	-2.69	-4.52
Novel.33408	ID_1758	0	0	-0.96	-2.21
TraesCS2D02G355500	ID_1770	0	0	-0.5	-1.79
TraesCS2B02G375900	ID_1785	0	0	-1.47	-4
Novel.17029	ID_1829	0	0	-1	-1.47
TraesCS2D02G582900	ID_1856	0	0	-1.08	-1.69
TraesCS4A02G062400	ID_1882	0	0	-1.11	-1.91
Novel.29273	ID_1926	0	0	-0.83	-1.79
TraesCS4D02G242900	ID_1957	0	0	-0.56	-1.13
TraesCS5A02G531600	ID_1975	0	0	-0.41	-1.03
Novel.50801	ID_1992	0	0	-0.56	-1.39
TraesCS6B02G147000	ID_2005	0	0	-0.48	-1.58
Novel.54866	ID_2020	0	0	-0.56	-1.7
TraesCS5A02G173500	ID_2035	0	0	-1.02	-2.69
TraesCS3B02G170600	ID_2040	0	0	-1.16	-1.68
TraesCS5A02G276500	ID_2051	0	0	-0.81	-1.54
Novel.25022	ID_2059	0	0	-0.83	-1.42
TraesCS2B02G415200	ID_2089	0	0	-1.08	-1.78
Novel.64284	ID_2097	0	0	-1.64	-2.3
TraesCS5B02G264600	ID_2110	0	0	-0.38	-1.1
TraesCS6A02G139300	ID_2131	0	0	-1.12	-2.05
Novel.80593	ID_2135	0	0	-0.48	-1.09
TraesCS1B02G285800	ID_2177	0	0	-0.56	-1.39
Novel.24130	ID_2224	0	0	-0.72	-1.24
TraesCS5B02G024200	ID_2255	0	0	-1.03	-1.96
TraesCS4A02G029300	ID_2267	0	0	-0.44	-1.07
TraesCS4D02G051500	ID_2270	0	0	-0.41	-1.05
TraesCS4D02G234700	ID_2280	0	0	-0.47	-1.16
TraesCS1A02G061000	ID_2284	0	0	-1.55	-2.31
TraesCS5A02G265600	ID_2286	0	0	-1.04	-1.42
Novel.36924	ID_2312	0	0	-0.84	-1.92
TraesCS2D02G192700	ID_2315	0	0	-2.03	-3.1
TraesCS4B02G135000	ID_2317	0	0	-1.04	-2.12
Novel.69812	ID_2318	0	0	-0.61	-1.44
TraesCS2A02G079400	ID_2333	0	0	-0.85	-1.3
Novel.82214	ID_2336	0	0	-1.36	-2.02
TraesCS7D02G187600	ID_2342	0	0	-0.89	-1.41
TraesCS5D02G273000	ID_2352	0	0	-0.34	-1.11
TraesCS2B02G211800	ID_2378	0	0	-1.54	-2.24
TraesCS3A02G101000	ID_2387	0	0	-1.78	-2.76
TraesCS4B02G239200	ID_2393	0	0	-1.32	-2.32
TraesCS6A02G273600	ID_2404	0	0	-0.93	-1.38
Novel.18689	ID_2413	0	0	-1.51	-2.4
TraesCS4B02G235900	ID_2446	0	0	-0.48	-1.02
TraesCS6A02G083500	ID_2476	0	0	-0.35	-1.2
TraesCS3B02G434600	ID_2561	0	0	-0.4	-1.07
TraesCS1D02G360900	ID_2567	0	0	-0.45	-1.17
Novel.47779	ID_2579	0	0	-0.64	-1.4
TraesCS5B02G153800	ID_2585	0	0	-0.52	-1.1
Novel.64591	ID_2643	0	0	-1.54	-4.88
Novel.3179	ID_2644	0	0	-1.33	-2.32
TraesCS1A02G160900	ID_2682	0	0	-1.75	-4.32
Novel.50491	ID_2685	0	0	-1.67	-2.42
TraesCS1A02G276600	ID_2692	0	0	-0.67	-1.68
TraesCS2D02G192400	ID_2697	0	0	-2.91	-4.22
TraesCS1B02G243200	ID_2724	0	0	-1.78	-3.1
Novel.68595	ID_2748	0	0	-0.63	-1.71
TraesCS4D02G356800	ID_2766	0	0	-0.44	-1.07
TraesCS2B02G555900	ID_2776	0	0	-2.17	-3.26
Novel.7810	ID_2779	0	0	-6.14	-8.82
Novel.55471	ID_2797	0	0	-0.83	-2.21
TraesCS7D02G008100	ID_2804	0	0	-1.11	-2.37
Novel.2625	ID_2816	0	0	-0.49	-1.52
TraesCS4D02G248700	ID_2835	0	0	-1.68	-2.93
TraesCS2B02G615900	ID_2843	0	0	-2.1	-3.54
TraesCS5B02G170900	ID_2858	0	0	-0.75	-2.13
TraesCS5D02G401100	ID_2860	0	0	-0.39	-1.35
Novel.39859	ID_2873	0	0	-1.07	-1.9
TraesCS4A02G405500	ID_2882	0	0	-0.84	-2.31
TraesCS2A02G170100	ID_2884	0	0	-0.68	-1.93
TraesCS4D02G281500	ID_2885	0	0	-0.35	-1.18
TraesCS5A02G237600	ID_2887	0	0	-1.6	-2.75
TraesCS5D02G048900	ID_2910	0	0	-1.27	-1.96
TraesCS6D02G138700	ID_2924	0	0	-0.85	-1.67
TraesCSU02G020000	ID_2968	0	0	-1.46	-2.16
Novel.30223	ID_2969	0	0	-3.04	-5.01
TraesCS5D02G012900	ID_2970	0	0	-0.32	-1.07
TraesCS5D02G316200	ID_2983	0	0	-1.04	-1.76
TraesCS2D02G469400	ID_3011	0	0	-0.36	-1.26
TraesCS3D02G422000	ID_3017	0	0	-1.24	-1.73
Novel.15957	ID_3030	0	0	-0.37	-1.23
Novel.70353	ID_3057	0	0	-0.81	-1.67
TraesCS6A02G083600	ID_3060	0	0	-0.54	-1.25
TraesCS3D02G102400	ID_3071	0	0	-1.84	-2.9
TraesCS5B02G402000	ID_3082	0	0	-0.59	-1.51
TraesCS2B02G078700	ID_3088	0	0	-0.75	-1.69
TraesCS1D02G158000	ID_3094	0	0	-1.95	-4.34
TraesCS2A02G469300	ID_3100	0	0	-0.67	-1.62
Novel.36534	ID_3109	0	0	-0.33	-1.14
TraesCS4A02G060400	ID_3123	0	0	-1.37	-2.1
TraesCS5A02G133000	ID_3129	0	0	-2.04	-3.37
TraesCS2D02G251200	ID_3145	0	0	-0.54	-1.55
TraesCS2A02G345300	ID_3149	0	0	-0.51	-1.22
TraesCS3D02G520000	ID_3162	0	0	-0.35	-1.26
TraesCS5B02G321000	ID_3171	0	0	-1.69	-2.57
TraesCS4A02G363300	ID_3182	0	0	-0.53	-1.35
TraesCS2D02G070200	ID_3189	0	0	-1.7	-2.53
TraesCS5B02G167700	ID_3196	0	0	-0.94	-1.78
Novel.65689	ID_3200	0	0	-2.34	-3.54
Novel.52455	ID_3204	0	0	-1	-2.25
TraesCS7A02G365000	ID_3215	0	0	-0.43	-1.48
TraesCS1A02G419800	ID_3219	0	0	-0.41	-1.4
Novel.52264	ID_3221	0	0	-1.31	-2.12
TraesCS4D02G275200	ID_3245	0	0	-0.79	-1.73
Novel.52618	ID_3248	0	0	-0.82	-2.19
TraesCS5B02G236100	ID_3258	0	0	-1.41	-2.62
TraesCS2A02G297600	ID_3277	0	0	-0.99	-2.01
TraesCS5B02G265300	ID_3280	0	0	-2.03	-3.02
TraesCS7A02G310300	ID_3320	0	0	-1.43	-2.63
TraesCS5A02G320700	ID_3322	0	0	-0.87	-2.15
TraesCS2A02G381600	ID_3331	0	0	-1.4	-1.95
TraesCS6D02G068200	ID_3342	0	0	-0.42	-1.25
TraesCS2D02G370300	ID_3343	0	0	-0.55	-1.43
TraesCS6A02G252400	ID_3355	0	0	-1.44	-3.31
TraesCS2B02G438300	ID_3374	0	0	-0.46	-1.57
TraesCS1D02G134700	ID_3406	0	0	-0.45	-1.48
TraesCS5D02G273500	ID_3427	0	0	-1.41	-2.55
TraesCS6D02G218400	ID_3432	0	0	-0.63	-1.76
Novel.6082	ID_3450	0	0	-1.89	-3.19
TraesCS5A02G254100	ID_3451	0	0	-0.62	-2.01
TraesCS7A02G177500	ID_3456	0	0	-2.3	-3.4
TraesCS5D02G198000	ID_3478	0	0	-0.57	-1.39
TraesCS5A02G253900	ID_3495	0	0	-0.64	-1.72
TraesCS7D02G179500	ID_3499	0	0	-3.26	-4.79
TraesCS3B02G351200	ID_3526	0	0	-1.26	-2.25
TraesCS1D02G230900	ID_3536	0	0	-1.74	-2.54
TraesCS5D02G243900	ID_3552	0	0	-1.56	-2.22
TraesCS5A02G401900	ID_3569	0	0	-0.96	-2.14
TraesCS3D02G152400	ID_3571	0	0	-1.7	-2.56
TraesCS1A02G294900	ID_3576	0	0	-0.7	-1.49
TraesCS1D02G400400	ID_3602	0	0	-0.68	-1.78
TraesCS5A02G415900	ID_3603	0	0	-1.09	-2.35
TraesCS5A02G370900	ID_3635	0	0	-0.91	-2.13
TraesCS7B02G324500	ID_3649	0	0	-1.43	-2.01
Novel.13028	ID_3654	0	0	-1.44	-2.17
TraesCS6D02G105800	ID_3669	0	0	-4.47	-7.32
TraesCS5D02G069100	ID_3687	0	0	-2.02	-4.02
TraesCS3D02G125300	ID_3713	0	0	-1.17	-2.13
TraesCS4D02G169300	ID_3717	0	0	-0.45	-1.47
TraesCS2A02G159800	ID_3718	0	0	-1.34	-1.93
TraesCS5A02G352700	ID_3739	0	0	-0.54	-1.65
Novel.62207	ID_3743	0	0	-0.59	-1.89
TraesCS4A02G317200	ID_3786	0	0	-1.74	-2.59
TraesCS7B02G333100	ID_3801	0	0	-1.42	-2.97
TraesCS7A02G432800	ID_3863	0	0	-0.73	-2.2
TraesCS5B02G045700	ID_3865	0	0	-2.42	-5.25
TraesCS6B02G144600	ID_3877	0	0	-3.29	-4.81
TraesCS2B02G333500	ID_3884	0	0	-0.87	-2.43
TraesCS2D02G533800	ID_3896	0	0	-3.51	-5.38
TraesCS4B02G084800	ID_3931	0	0	-1.33	-2.5
TraesCS3B02G124000	ID_3933	0	0	-0.91	-2.52
Novel.79334	ID_3935	0	0	-1.07	-2.51
TraesCS2B02G405300	ID_3946	0	0	-0.6	-1.53
TraesCS4B02G129200	ID_3971	0	0	-0.77	-1.9
Novel.33276	ID_3987	0	0	-0.55	-1.91
TraesCS3D02G319400	ID_3992	0	0	-1.92	-3.17
Novel.61476	ID_3999	0	0	-1.93	-3.2
TraesCS7B02G333900	ID_4001	0	0	-1.01	-2.66
TraesCS5D02G336800	ID_4007	0	0	-0.92	-1.98
TraesCS6B02G284900	ID_4041	0	0	-2.17	-3.36
TraesCS5A02G451400	ID_4067	0	0	-0.52	-1.51
TraesCS5A02G323200	ID_4073	0	0	-3.48	-5.74
TraesCS3A02G315700	ID_4107	0	0	-0.98	-2.02
TraesCS1D02G209200	ID_4115	0	0	-0.64	-1.64
TraesCS7B02G021700	ID_4131	0	0	-2.42	-3.38
Novel.79698	ID_4168	0	0	-0.64	-2.12
TraesCS1A02G216200	ID_4202	0	0	-0.58	-1.89
TraesCS4D02G239200	ID_4217	0	0	-1.49	-2.55
TraesCS3A02G144000	ID_4224	0	0	-2.55	-3.49
TraesCS1D02G218400	ID_4266	0	0	-0.54	-1.81
TraesCS6B02G149400	ID_4273	0	0	-1.42	-1.97
TraesCS5D02G471800	ID_4286	0	0	-0.75	-2.2
TraesCS5A02G396600	ID_4289	0	0	-0.81	-2.29
Novel.56197	ID_4302	0	0	-1.96	-2.85
TraesCS5A02G455700	ID_4335	0	0	-1.02	-2.16
TraesCS7D02G236000	ID_4337	0	0	-1.18	-2.42
TraesCS2A02G195300	ID_4351	0	0	-2.86	-5.59
TraesCS2D02G393100	ID_4352	0	0	-0.78	-2.04
Novel.21627	ID_4371	0	0	-1.56	-2.14
TraesCS6B02G167800	ID_4388	0	0	-0.9	-3.11
TraesCS2D02G481900	ID_4407	0	0	-0.66	-1.95
TraesCS7B02G131600	ID_4451	0	0	-1.73	-5.64
TraesCS1B02G219500	ID_4460	0	0	-0.69	-1.91
TraesCS7D02G344500	ID_4466	0	0	-0.65	-1.85
TraesCS1A02G203900	ID_4467	0	0	-2.39	-3.44
TraesCS2B02G212800	ID_4482	0	0	-1.24	-3.12
TraesCS5B02G401600	ID_4485	0	0	-1.39	-2.64
TraesCS2B02G475800	ID_4496	0	0	-0.89	-2.35
TraesCS5B02G331400	ID_4500	0	0	-0.87	-2.11
TraesCS5A02G078100	ID_4540	0	0	-1.17	-2.34
TraesCS5D02G406700	ID_4542	0	0	-0.51	-1.71
TraesCS5B02G504600	ID_4546	0	0	-2.03	-2.8
TraesCS3D02G170100	ID_4560	0	0	-1.72	-3.21
TraesCS4B02G254000	ID_4572	0	0	-1.11	-2.33
TraesCS3D02G338800	ID_4573	0	0	-2.12	-3.23
TraesCS2B02G120600	ID_4628	0	0	-0.86	-2.39
TraesCS6A02G311700	ID_4683	0	0	-0.82	-2.45
TraesCS1D02G427800	ID_4685	0	0	-1.21	-3.08
TraesCS2D02G459100	ID_4694	0	0	-2.54	-4.19
TraesCS4A02G077400	ID_4715	0	0	-2.07	-5.22
TraesCS2A02G205100	ID_4731	0	0	-0.83	-2.52
TraesCS7A02G131900	ID_4735	0	0	-4.06	-6.84
Novel.14737	ID_4747	0	0	-1.42	-2.82
Novel.21542	ID_4782	0	0	-0.69	-1.96
TraesCS4A02G221600	ID_4798	0	0	-0.52	-1.92
TraesCS7D02G060500	ID_4805	0	0	-1.18	-3.03
TraesCS6A02G116600	ID_4836	0	0	-1.68	-3.13
TraesCS6B02G082100	ID_4851	0	0	-2.54	-4.48
TraesCS7A02G177700	ID_4852	0	0	-6.36	-8.82
TraesCS5A02G303200	ID_4890	0	0	-0.74	-2.29
TraesCS5A02G025500	ID_4901	0	0	-2.07	-3.69
Novel.8106	ID_4951	0	0	-6.44	-10.85
TraesCS2B02G232500	ID_4953	0	0	-2.07	-4.53
TraesCS2D02G311700	ID_4992	0	0	-1.53	-3.57
Novel.78554	ID_4993	0	0	-12.31	-17.57
Novel.72635	ID_4997	0	0	-2.17	-4.09
TraesCS6B02G142100	ID_5017	0	0	-2.16	-3.26
TraesCS2A02G491000	ID_5026	0	0	-0.63	-2.3
TraesCS7D02G352800	ID_5067	0	0	-0.91	-3.1
TraesCS2D02G359200	ID_5079	0	0	-0.57	-1.96
TraesCS6B02G341900	ID_5130	0	0	-1.06	-2.98
TraesCS1B02G462600	ID_5136	0	0	-0.99	-2.62
TraesCS5B02G479300	ID_5140	0	0	-1.99	-4.36
Novel.57044	ID_5147	0	0	-2.91	-4.12
TraesCS3B02G127600	ID_5158	0	0	-1.06	-2.6
TraesCS4B02G282500	ID_5180	0	0	-0.55	-2.01
TraesCS4B02G214100	ID_5188	0	0	-1.39	-4.04
TraesCS7D02G117100	ID_5201	0	0	-3.06	-4.19
TraesCS3D02G251800	ID_5207	0	0	-1.56	-3.21
TraesCS3D02G535200	ID_5257	0	0	-1.21	-2.84
TraesCS5A02G170700	ID_5269	0	0	-2.34	-4
TraesCS7A02G382300	ID_5270	0	0	-0.76	-2.28
Novel.72109	ID_5346	0	0	-1.11	-3.24
TraesCS4A02G231200	ID_5358	0	0	-1.93	-3.49
TraesCS6B02G466400	ID_5412	0	0	-1.71	-3.83
Novel.11735	ID_5434	0	0	-12.86	-18.1
Novel.52063	ID_5435	0	0	-2.79	-4.01
Novel.58091	ID_5463	0	0	-2.02	-3.61
TraesCS7A02G402400	ID_5472	0	0	-1.6	-3.2
TraesCS3A02G162800	ID_5487	0	0	-3.32	-5.15
TraesCS2A02G114900	ID_5495	0	0	-3.09	-4.25
TraesCS1A02G041300	ID_5505	0	0	-1.34	-3.82
TraesCS1A02G231200	ID_5525	0	0	-1.87	-4.85
TraesCS5B02G415800	ID_5544	0	0	-0.99	-3.39
Novel.442	ID_5557	0	0	-3.94	-7.16
TraesCS5B02G318000	ID_5562	0	0	-1.19	-3.33
TraesCS3D02G380200	ID_5573	0	0	-1.6	-3.32
TraesCS4A02G289600	ID_5597	0	0	-1.22	-4.36
TraesCS4A02G276500	ID_5616	0	0	-0.88	-3.26
Novel.18528	ID_5621	0	0	-1.55	-3.73
TraesCS5D02G230600	ID_5625	0	0	-2.56	-4.68
TraesCS6D02G291000	ID_5651	0	0	-1.61	-3.41
TraesCS3D02G443200	ID_5658	0	0	-4.67	-6.41
TraesCS4D02G253900	ID_5692	0	0	-1.36	-3.11
TraesCS1B02G289800	ID_5693	0	0	-1.7	-3.81
TraesCS4A02G297400	ID_5703	0	0	-2.11	-5.17
Novel.2691	ID_5726	0	0	-1.55	-3.35
TraesCS7B02G095900	ID_5762	0	0	-0.86	-3
TraesCS5D02G178000	ID_5789	0	0	-1.03	-3.04
TraesCS3B02G280900	ID_5796	0	0	-1.85	-4.12
TraesCS2A02G377500	ID_5822	0	0	-3.31	-5.08
Novel.23072	ID_5827	0	0	-1.23	-4
TraesCS5A02G170800	ID_5832	0	0	-3.55	-5.39
TraesCS5D02G400200	ID_5860	0	0	-3.55	-4.86
TraesCS3D02G120300	ID_5863	0	0	-1.4	-4.53
TraesCS5A02G446000	ID_5868	0	0	-9.57	-15.1
TraesCS5B02G519200	ID_5880	0	0	-1.57	-4.54
TraesCS4B02G301600	ID_5940	0	0	-1.79	-4.38
Novel.28863	ID_5987	0	0	-4.38	-7.74
TraesCS3B02G586900	ID_5991	0	0	-3.86	-7.39
TraesCS2D02G267300	ID_5993	0	0	-1.38	-4.01
TraesCS3B02G133100	ID_5995	0	0	-1.12	-3.19
TraesCS7B02G082900	ID_6003	0	0	-3.25	-6.02
TraesCS3D02G362000	ID_6018	0	0	-2.02	-4.58
TraesCS4B02G037200	ID_6025	0	0	-1.52	-4.06
TraesCS5D02G253200	ID_6033	0	0	-1.12	-3.54
TraesCS3D02G107700	ID_6044	0	0	-2.32	-4.41
TraesCS4B02G017900	ID_6045	0	0	-5.58	-8.09
TraesCS5B02G352000	ID_6058	0	0	-4.53	-7.18
TraesCS4D02G082700	ID_6067	0	0	-1.41	-3.98
TraesCS2B02G143200	ID_6081	0	0	-1.06	-3.18
TraesCS2A02G103300	ID_6097	0	0	-0.99	-3.18
TraesCS5D02G421200	ID_6113	0	0	-1.05	-3.26
TraesCS2D02G560200	ID_6151	0	0	-1.59	-3.64
TraesCS2D02G023000	ID_6168	0	0	-1	-3.2
TraesCS5B02G451400	ID_6180	0	0	-8.17	-14.16
TraesCS3D02G373800	ID_6185	0	0	-1.07	-3.54
TraesCS2B02G287100	ID_6209	0	0	-2.41	-5.23
TraesCS2B02G183200	ID_6211	0	0	-1.82	-5.08
Novel.13877	ID_6233	0	0	-2.25	-5.49
TraesCS1B02G333400	ID_6237	0	0	-1.73	-4.44
TraesCS7B02G094800	ID_6263	0	0	-4.39	-7.64
Novel.53532	ID_6276	0	0	-2.38	-4.87
TraesCS4D02G299900	ID_6286	0	0	-2.05	-4.55
TraesCS5D02G294000	ID_6303	0	0	-1.22	-3.61
TraesCS3A02G160800	ID_6308	0	0	-1.94	-5.78
TraesCS4A02G003800	ID_6322	0	0	-1.63	-4.64
TraesCS3B02G400900	ID_6334	0	0	-1.35	-4.27
Novel.33412	ID_6381	0	0	-1.95	-4.55
TraesCS2A02G397600	ID_6390	0	0	-3.95	-6.78
TraesCS2A02G255400	ID_6412	0	0	-1.87	-5.08
TraesCS1A02G416500	ID_6428	0	0	-1.07	-3.47
TraesCS7D02G043200	ID_6451	0	0	-3.23	-4.61
TraesCS5D02G330300	ID_6469	0	0	-4.63	-9.46
TraesCS6D02G348000	ID_6474	0	0	-1.84	-5.09
Novel.77742	ID_6482	0	0	-2.85	-6
TraesCS2D02G163800	ID_6485	0	0	-3.1	-5.81
TraesCS3D02G484500	ID_6490	0	0	-1.83	-4.46
TraesCS3A02G300900	ID_6529	0	0	-2.91	-5.35
TraesCS6B02G020000	ID_6592	0	0	-3.34	-6.45
TraesCS3A02G519300	ID_6625	0	0	-8.75	-14.51
TraesCS7A02G374000	ID_6650	0	0	-4.74	-7.4
TraesCS6B02G254600	ID_6656	0	0	-1.75	-4.92
TraesCS5B02G477300	ID_6660	0	0	-2.95	-5.51
TraesCS3B02G137500	ID_6672	0	0	-2.84	-5.48
TraesCS5B02G058300	ID_6712	0	0	-1.92	-4.98
TraesCS5B02G323700	ID_6795	0	0	-5.49	-10.08
TraesCS6B02G399000	ID_6880	0	0	-2.25	-5.48
TraesCS6A02G035000	ID_6885	0	0	-1.41	-4.81
TraesCS7B02G072500	ID_6918	0	0	-1.5	-4.84
TraesCS2D02G516200	ID_6933	0	0	-2.32	-5.38
ENSRNA050020082	ID_6946	0	0	-9.5	-18.15
TraesCS7B02G224100	ID_6964	0	0	-2.77	-6.33
TraesCS1A02G102700	ID_6966	0	0	-2.5	-5.39
TraesCSU02G082100	ID_6986	0	0	-2.42	-5.54
TraesCS5D02G069500	ID_6988	0	0	-2.69	-5.52
TraesCS2D02G583100	ID_7006	0	0	-5.57	-8.6
TraesCS1A02G347900	ID_7020	0	0	-6.07	-8.62
TraesCS3B02G536700	ID_7045	0	0	-2.38	-5.48
TraesCS6A02G360200	ID_7066	0	0	-2.7	-5.97
TraesCS1B02G450400	ID_7119	0	0	-1.63	-4.9
TraesCS5D02G450100	ID_7184	0	0	-3.08	-11.35
TraesCS3B02G118400	ID_7193	0	0	-7.04	-10.58
Novel.82233	ID_7228	0	0	-3.88	-8.38
Novel.37849	ID_7248	0	0	-3.73	-7.16
TraesCS6A02G144100	ID_7286	0	0	-2.61	-5.73
TraesCS3A02G118400	ID_7318	0	0	-2.94	-6.65
TraesCS5A02G098300	ID_7323	0	0	-4.25	-5.87
TraesCS6D02G214400	ID_7331	0	0	-3.11	-6.29
TraesCS7D02G319800	ID_7363	0	0	-1.83	-5.33
TraesCSU02G120100	ID_7365	0	0	-2.86	-6.33
TraesCS4A02G434200	ID_7379	0	0	-5.12	-7.14
TraesCS3A02G369000	ID_7385	0	0	-2.09	-6.79
TraesCS5D02G075100	ID_7415	0	0	-2.97	-6.93
TraesCS4B02G078300	ID_7461	0	0	-5.33	-8.82
TraesCS1A02G228800	ID_7506	0	0	-8.31	-14.23
TraesCS7D02G191000	ID_7537	0	0	-5.49	-10.55
TraesCS2B02G582400	ID_7549	0	0	-4.07	-7.64
TraesCS1A02G198900	ID_7559	0	0	-5.75	-8.73
TraesCS4D02G044500	ID_7590	0	0	-5.07	-9.19
TraesCS7B02G352800	ID_7598	0	0	-1.93	-6.15
TraesCS5D02G478400	ID_7630	0	0	-6.29	-9.27
TraesCS7D02G113100	ID_7659	0	0	-5.31	-10.53
TraesCS3B02G587100	ID_7664	0	0	-7.1	-14.09
Novel.84062	ID_7678	0	0	-3.14	-7.74
TraesCS2A02G157700	ID_7694	0	0	-3.81	-8.47
TraesCS5D02G133600	ID_7701	0	0	-2.86	-6.56
TraesCS2A02G283300	ID_7730	0	0	-3.5	-8.69
TraesCS3D02G224200	ID_7744	0	0	-2.23	-6.24
TraesCS4A02G269200	ID_7758	0	0	-3.62	-7.74
TraesCS3A02G202300	ID_7770	0	0	-2.93	-6.99
TraesCS5B02G045600	ID_7791	0	0	-3.87	-9.92
TraesCS6B02G209100	ID_7811	0	0	-8.76	-12.05
TraesCS4D02G249100	ID_7828	0	0	-2.22	-6.32
TraesCS4B02G045000	ID_7836	0	0	-4.29	-9.39
TraesCS3B02G412600	ID_7838	0	0	-2.01	-6.3
TraesCS6B02G332400	ID_7842	0	0	-2.26	-6.78
TraesCS5D02G171100	ID_7907	0	0	-2.44	-8.12
TraesCS2A02G384900	ID_7936	0	0	-2.28	-7.37
TraesCS2D02G167000	ID_7939	0	0	-4.63	-8.95
TraesCS6D02G133300	ID_7955	0	0	-3.18	-8.19
TraesCS3D02G441700	ID_7999	0	0	-5.87	-10.53
TraesCS4D02G046500	ID_8046	0	0	-5.44	-10.1
TraesCS2B02G078400	ID_8052	0	0	-2.67	-7.17
TraesCS7A02G177600	ID_8069	0	0	-5.08	-10.15
TraesCS5D02G193200	ID_8126	0	0	-3.65	-8.88
TraesCS5A02G490500	ID_8134	0	0	-2.39	-7.12
TraesCS3A02G273500	ID_8167	0	0	-1.73	-6.38
TraesCS7D02G179100	ID_8180	0	0	-4.64	-14.4
TraesCS4D02G044700	ID_8183	0	0	-3.97	-9.13
TraesCS7A02G117100	ID_8214	0	0	-6.11	-12.44
TraesCS5A02G196700	ID_8226	0	0	-6.55	-16.58
TraesCS5D02G444000	ID_8292	0	0	-8.34	-11.52
TraesCS2D02G064800	ID_8306	0	0	-4.7	-10.59
TraesCS2A02G320000	ID_8330	0	0	-3.88	-8.96
TraesCS7D02G207100	ID_8386	0	0	-1.98	-7.27
TraesCS2D02G381600	ID_8400	0	0	-2.74	-9.06
TraesCS7D02G442100	ID_8404	0	0	-3.88	-9.82
TraesCS7A02G452800	ID_8409	0	0	-2.68	-9.08
TraesCS7B02G014500	ID_8445	0	0	-8.44	-15.06
TraesCS2B02G300400	ID_8448	0	0	-4.05	-10.05
TraesCS4B02G249000	ID_8453	0	0	-2.27	-7.68
TraesCS3A02G138100	ID_8465	0	0	-2.88	-9.63
TraesCS3D02G266000	ID_8478	0	0	-7.74	-11.16
TraesCS7A02G078800	ID_8496	0	0	-8.26	-12.29
TraesCS4D02G196300	ID_8527	0	0	-3.93	-9.5
TraesCS3A02G449000	ID_8565	0	0	-8.06	-11.73
TraesCS3B02G183400	ID_8575	0	0	-3.09	-9.21
TraesCS5A02G331900	ID_8577	0	0	-6.08	-12.01
TraesCS5B02G335500	ID_8583	0	0	-3.42	-11.28
TraesCS7D02G179600	ID_8589	0	0	-7.14	-13.75
TraesCS3D02G178900	ID_8627	0	0	-9.66	-15.63
TraesCS1A02G227700	ID_8635	0	0	-3.01	-9.89
TraesCS5B02G186000	ID_8667	0	0	-5.35	-12.1
TraesCS1D02G229400	ID_8670	0	0	-3	-8.96
TraesCS5D02G341200	ID_8675	0	0	-3.66	-11.73
TraesCS5D02G094500	ID_8694	0	0	-8.45	-16.6
TraesCS3A02G172400	ID_8697	0	0	-11.99	-17.4
TraesCS2A02G066300	ID_8724	0	0	-5.21	-12.99
TraesCS2B02G466000	ID_8742	0	0	-4.6	-11.43
TraesCS5A02G336500	ID_8757	0	0	-3.27	-11.6
TraesCS1B02G242000	ID_8762	0	0	-3.28	-9.97
Novel.439	ID_8767	0	0	-5.02	-16.97
TraesCS1D02G283300	ID_8840	0	0	-4.34	-11.92
TraesCS6B02G353100	ID_8879	0	0	-4.34	-11.62
Novel.438	ID_8921	0	0	-10.69	-25
Novel.13636	ID_9011	0	0	-4.63	-14.43
TraesCS7B02G083500	ID_9013	0	0	-16.1	-23.89
TraesCS3A02G157000	ID_9020	0	0	-3.73	-11.27
TraesCS7B02G017600	ID_9040	0	0	-12.7	-17.55
TraesCS4A02G293900	ID_9049	0	0	-9.69	-17.79
TraesCS7D02G179000	ID_9068	0	0	-17.13	-35.29
TraesCS3A02G519100	ID_9106	0	0	-12.02	-23.84
TraesCS6D02G302200	ID_9121	0	0	-3.38	-11.79
TraesCS1B02G293500	ID_9164	0	0	-4.76	-13.07
TraesCS4A02G120800	ID_9234	0	0	-5.84	-14.9
Novel.54721	ID_9261	0	0	-12.74	-27.56
TraesCS1B02G079600	ID_9317	0	0	-17.94	-35.3
TraesCS5A02G077500	ID_9331	0	0	-21.61	-31.82
TraesCS1A02G061200	ID_9343	0	0	-31.12	-49.68
TraesCS6A02G216700	ID_9350	0	0	-6.42	-16.2
TraesCS4B02G196000	ID_9355	0	0	-7.36	-17.36
TraesCS7D02G179400	ID_9369	0	0	-18.85	-38.94
Novel.18194	ID_9381	0	0	-17.32	-23.91
TraesCS5D02G194700	ID_9521	0	0	-9.05	-22.31
TraesCS2A02G417800	ID_9556	0	0	-17.83	-26.39
TraesCS7D02G179300	ID_9567	0	0	-13.16	-26.39
TraesCS4A02G258600	ID_9628	0	0	-26.04	-36.82
TraesCS7B02G083200	ID_9659	0	0	-18.11	-32.03
TraesCS4D02G246800	ID_9700	0	0	-15.55	-30.77
TraesCS7B02G130900	ID_9722	0	0	-20.09	-39.5
TraesCS6A02G158600	ID_9744	0	0	-9.46	-25.22
TraesCS4B02G055900	ID_9748	0	0	-34.22	-53.05
TraesCS7B02G083400	ID_9756	0	0	-19.08	-41.58
TraesCS6B02G192700	ID_9757	0	0	-8.71	-21.94
TraesCSU02G093200	ID_9774	0	0	-15.83	-34.34
TraesCS6D02G145800	ID_9871	0	0	-22.93	-33.23
TraesCS1A02G060900	ID_9876	0	0	-14.84	-32.47
TraesCS6A02G176400	ID_9877	0	0	-33.05	-46.49
TraesCS5B02G007500	ID_9904	0	0	-10.53	-30.43
TraesCS3A02G200400	ID_9928	0	0	-7.93	-28.67
TraesCS7B02G083100	ID_9954	0	0	-48.64	-81.03
TraesCS1A02G361900	ID_9975	0	0	-23.08	-39.46
TraesCS6D02G385500	ID_9992	0	0	-26.26	-38.48
TraesCS1D02G062000	ID_10052	0	0	-9	-28.94
TraesCS3B02G112900	ID_10061	0	0	-12.35	-35.98
TraesCS4A02G058000	ID_10073	0	0	-7.3	-25.72
TraesCS3D02G203400	ID_10078	0	0	-10.01	-34.42
TraesCS1B02G245000	ID_10082	0	0	-35.83	-59.87
TraesCS7B02G031500	ID_10086	0	0	-8.21	-29.04
Novel.13638	ID_10121	0	0	-32.35	-52.45
TraesCS7A02G236700	ID_10135	0	0	-43.79	-76.76
TraesCS3B02G224600	ID_10137	0	0	-12.01	-39.49
TraesCS1D02G125300	ID_10166	0	0	-12.25	-37.73
TraesCS6A02G063400	ID_10168	0	0	-26	-49.22
TraesCS3A02G097200	ID_10199	0	0	-17.84	-39.37
TraesCS1B02G079100	ID_10204	0	0	-33.11	-68.47
TraesCS6B02G082200	ID_10205	0	0	-27.19	-52.54
TraesCS5D02G194100	ID_10214	0	0	-34.39	-50.89
TraesCS6B02G393500	ID_10225	0	0	-13.21	-42.16
TraesCS5A02G088400	ID_10241	0	0	-13.08	-36.02
TraesCS7D02G232600	ID_10258	0	0	-43.7	-80.96
TraesCS3D02G097700	ID_10260	0	0	-16.11	-43.3
TraesCS5D02G100800	ID_10273	0	0	-13.14	-36.94
TraesCS1A02G261900	ID_10301	0	0	-34.38	-62.49
Novel.10257	ID_10318	0	0	-32.12	-45.51
TraesCS6D02G153900	ID_10332	0	0	-16.22	-47.72
TraesCS5B02G094600	ID_10375	0	0	-14.87	-46.27
TraesCS4D02G205100	ID_10412	0	0	-28.98	-58.15
TraesCS7B02G408300	ID_10425	0	0	-35.37	-63.19
TraesCS1A02G360100	ID_10465	0	0	-43.69	-63.02
TraesCS1D02G061900	ID_10478	0	0	-17.64	-54.35
TraesCS5D02G094300	ID_10511	0	0	-40.22	-80.19
TraesCS7B02G016000	ID_10513	0	0	-33.06	-92.7
TraesCS5B02G088100	ID_10545	0	0	-45.79	-94.15
TraesCS4D02G056100	ID_10559	0	0	-52.55	-78.82
TraesCS1B02G309300	ID_10563	0	0	-17.26	-59.87
TraesCS1A02G061300	ID_10589	0	0	-26.17	-75.53
TraesCS2A02G397400	ID_10594	0	0	-26.88	-62.25
TraesCS6B02G081800	ID_10611	0	0	-42.71	-84.08
TraesCS6A02G036600	ID_10613	0	0	-63.48	-96.44
TraesCS4A02G057500	ID_10614	0	0	-49	-105.88
TraesCS6B02G049300	ID_10640	0	0	-30.62	-79.84
TraesCS1B02G245200	ID_10645	0	0	-69.36	-131.8
TraesCS7B02G019000	ID_10665	0	0	-39.32	-83.03
TraesCS6D02G063000	ID_10685	0	0	-65.52	-103.35
Novel.65677	ID_10689	0	0	-51.8	-100.54
TraesCS1D02G364400	ID_10707	0	0	-55.36	-79
TraesCS7A02G119400	ID_10713	0	0	-58.66	-117.36
TraesCS1D02G233200	ID_10721	0	0	-61.59	-134.29
TraesCS1B02G079300	ID_10725	0	0	-23.45	-66.99
TraesCS7A02G102900	ID_10738	0	0	-69.34	-121.97
TraesCS1D02G368000	ID_10743	0	0	-55.61	-77.78
TraesCS1B02G192500	ID_10749	0	0	-65.05	-92.83
TraesCS7A02G103900	ID_10763	0	0	-71.93	-126.85
TraesCS7B02G230000	ID_10782	0	0	-69.97	-101.24
TraesCS6D02G107000	ID_10792	0	0	-44.09	-90.13
TraesCS6B02G144900	ID_10793	0	0	-45.61	-98.24
TraesCS7D02G116800	ID_10798	0	0	-57.6	-122.63
TraesCS7D02G115400	ID_10802	0	0	-50.98	-133.91
TraesCS6B02G145200	ID_10816	0	0	-54.29	-105.83
TraesCS1D02G286600	ID_10834	0	0	-68.78	-97.62
TraesCS4D02G274000	ID_10837	0	0	-96.95	-134.29
TraesCS1A02G229000	ID_10844	0	0	-78.73	-167.58
TraesCS1D02G261900	ID_10851	0	0	-72.68	-134.49
TraesCS1B02G378600	ID_10913	0	0	-75.11	-156.91
TraesCS4D02G205000	ID_10931	0	0	-78.3	-146.98
TraesCS7D02G116600	ID_10951	0	0	-72.65	-140.51
TraesCS1A02G274300	ID_10993	0	0	-102.08	-199.23
TraesCSU02G058600	ID_11013	0	0	-45.93	-118.28
TraesCS5A02G352100	ID_11045	0	0	-116.39	-168.81
TraesCS4B02G204100	ID_11050	0	0	-102.45	-202.14
TraesCS1D02G274300	ID_11101	0	0	-154.87	-229.18
TraesCS6A02G034500	ID_11191	0	0	-191.65	-270.2
TraesCS1A02G361700	ID_11225	0	0	-261.72	-383.43
TraesCS6B02G115800	ID_11238	0	0	-304.36	-519.31
TraesCS1D02G366400	ID_11246	0	0	-339.36	-512.01
TraesCS3D02G075900	ID_11268	0	0	-430.95	-615.27
Novel.66534	ID_3	1	0	-1.85	-1.85
TraesCS4B02G092000	ID_4	1	0	-2.68	-2.69
Novel.82572	ID_7	1	0	-1.19	-1.24
Novel.55022	ID_9	1	0	-1.85	-1.91
Novel.39937	ID_10	1	0	-1.51	-1.57
Novel.83337	ID_11	1	0	-1.12	-1.2
Novel.14606	ID_12	1	0	-1.21	-1.29
Novel.75138	ID_13	1	0	-1.04	-1.13
Novel.15983	ID_16	1	0	-1.5	-1.61
Novel.71199	ID_17	1	0	-1.17	-1.28
Novel.71760	ID_23	1	0	-1.04	-1.16
Novel.84528	ID_24	1	0	-1.34	-1.47
Novel.53097	ID_25	1	0	-1.03	-1.16
Novel.83782	ID_26	1	0	-0.99	-1.14
Novel.50584	ID_27	1	0	-1.16	-1.32
Novel.3589	ID_28	1	0	-1.71	-1.87
Novel.48230	ID_29	1	0	-0.98	-1.14
Novel.79779	ID_30	1	0	-1.25	-1.41
Novel.24331	ID_33	1	0	-1.11	-1.28
Novel.42089	ID_35	1	0	-1.19	-1.36
Novel.84801	ID_36	1	0	-1.04	-1.22
Novel.3624	ID_38	1	0	-1.73	-1.91
Novel.33528	ID_39	1	0	-1.33	-1.52
Novel.29162	ID_40	1	0	-1.35	-1.55
Novel.3608	ID_41	1	0	-1.15	-1.35
Novel.11551	ID_42	1	0	-0.93	-1.13
Novel.61929	ID_43	1	0	-1.06	-1.26
Novel.82615	ID_44	1	0	-0.82	-1.03
Novel.71784	ID_45	1	0	-1.42	-1.63
Novel.67972	ID_47	1	0	-1.64	-1.86
TraesCS5B02G257200	ID_48	1	0	-1.09	-1.31
Novel.29168	ID_49	1	0	-0.99	-1.21
TraesCS6B02G133500	ID_51	1	0	-0.83	-1.07
Novel.59373	ID_52	1	0	-1.03	-1.26
Novel.74365	ID_54	1	0	-1.03	-1.27
Novel.20308	ID_55	1	0	-1.1	-1.35
Novel.79794	ID_58	1	0	-1.54	-1.79
Novel.315	ID_59	1	0	-0.87	-1.12
Novel.3954	ID_60	1	0	-1.13	-1.39
Novel.75146	ID_61	1	0	-1.32	-1.58
Novel.52480	ID_62	1	0	-1.38	-1.63
Novel.48256	ID_63	1	0	-0.85	-1.11
Novel.3602	ID_64	1	0	-1.47	-1.73
Novel.75149	ID_65	1	0	-1.58	-1.84
Novel.41229	ID_66	1	0	-1.8	-2.06
Novel.39325	ID_67	1	0	-1.16	-1.43
Novel.15392	ID_70	1	0	-0.97	-1.24
Novel.15391	ID_71	1	0	-1.37	-1.64
Novel.71768	ID_72	1	0	-1.62	-1.89
Novel.59677	ID_73	1	0	-1.11	-1.38
Novel.79765	ID_74	1	0	-1.19	-1.47
Novel.79777	ID_75	1	0	-1.25	-1.52
Novel.20747	ID_76	1	0	-1.02	-1.3
Novel.20085	ID_78	1	0	-1.64	-1.93
Novel.11517	ID_80	1	0	-1.36	-1.67
Novel.39969	ID_82	1	0	-0.98	-1.28
Novel.78102	ID_84	1	0	-1.3	-1.62
Novel.41262	ID_86	1	0	-1.49	-1.81
Novel.83339	ID_87	1	0	-1.21	-1.53
Novel.41	ID_88	1	0	-1.77	-2.09
Novel.7736	ID_89	1	0	-1.27	-1.59
Novel.78106	ID_90	1	0	-1.36	-1.68
Novel.75109	ID_92	1	0	-1.24	-1.56
Novel.85058	ID_93	1	0	-0.98	-1.31
Novel.15980	ID_95	1	0	-1.58	-1.91
Novel.29170	ID_97	1	0	-1.51	-1.84
Novel.7796	ID_98	1	0	-1.33	-1.66
Novel.41226	ID_99	1	0	-0.98	-1.32
Novel.11547	ID_101	1	0	-1.25	-1.6
Novel.84937	ID_103	1	0	-0.96	-1.3
Novel.78103	ID_106	1	0	-0.97	-1.33
Novel.33711	ID_107	1	0	-1.41	-1.77
Novel.64569	ID_113	1	0	-1.17	-1.54
Novel.57102	ID_114	1	0	-1.32	-1.69
Novel.20678	ID_115	1	0	-1.14	-1.51
Novel.15490	ID_117	1	0	-1.13	-1.5
Novel.41196	ID_119	1	0	-1.45	-1.82
Novel.6140	ID_120	1	0	-1.46	-1.84
Novel.20080	ID_123	1	0	-1.18	-1.56
Novel.71777	ID_124	1	0	-1.22	-1.6
Novel.20752	ID_125	1	0	-1.38	-1.77
Novel.37095	ID_126	1	0	-1.2	-1.59
Novel.68258	ID_127	1	0	-1.11	-1.5
Novel.3620	ID_131	1	0	-1.27	-1.68
Novel.41241	ID_132	1	0	-1.64	-2.04
Novel.61	ID_135	1	0	-1.38	-1.79
Novel.3610	ID_138	1	0	-1.15	-1.57
Novel.75142	ID_140	1	0	-1.23	-1.65
Novel.71782	ID_141	1	0	-1.26	-1.68
Novel.15206	ID_143	1	0	-1.76	-2.19
Novel.33710	ID_147	1	0	-1.43	-1.86
Novel.41212	ID_148	1	0	-1.58	-2.02
Novel.84080	ID_149	1	0	-1.72	-2.16
Novel.3881	ID_156	1	0	-1.29	-1.75
Novel.8010	ID_157	1	0	-1.32	-1.78
Novel.36672	ID_163	1	0	-1.72	-2.19
Novel.52477	ID_165	1	0	-1.72	-2.2
Novel.84079	ID_168	1	0	-1.39	-1.87
Novel.55023	ID_169	1	0	-1.37	-1.85
Novel.41215	ID_170	1	0	-1.41	-1.9
Novel.85434	ID_171	1	0	-1.36	-1.84
Novel.29152	ID_174	1	0	-1.34	-1.83
Novel.59375	ID_188	1	0	-1.54	-2.05
Novel.82577	ID_195	1	0	-1.6	-2.13
Novel.78977	ID_196	1	0	-1.51	-2.04
Novel.37481	ID_208	1	0	-1.6	-2.16
Novel.41232	ID_214	1	0	-1.61	-2.18
Novel.25107	ID_220	1	0	-1.84	-2.43
Novel.41210	ID_235	1	0	-1.77	-2.39
Novel.71776	ID_243	1	0	-2.46	-3.1
Novel.3599	ID_248	1	0	-2.32	-2.97
Novel.28476	ID_251	1	0	-1.87	-2.53
Novel.79766	ID_259	1	0	-2.54	-3.23
Novel.79797	ID_281	1	0	-2.57	-3.32
Novel.7968	ID_282	1	0	-2.46	-3.21
Novel.75148	ID_294	1	0	-2.76	-3.6
Novel.3609	ID_303	1	0	-2.48	-3.34
Novel.8011	ID_402	1	0	-1.54	-2.09
Novel.16088	ID_404	1	0	-1.42	-1.87
Novel.85134	ID_409	1	0	-2.64	-3.47
Novel.48249	ID_421	1	0	-1.39	-1.87
Novel.59436	ID_437	1	0	-1.63	-1.99
Novel.80568	ID_447	1	0	-1.39	-1.36
Novel.82579	ID_448	1	0	-1.03	-1.28
Novel.3619	ID_451	1	0	-0.92	-1.19
Novel.82580	ID_467	1	0	-1.13	-1.36
Novel.59912	ID_473	1	0	-1.16	-1.48
Novel.28788	ID_476	1	0	-0.92	-1.24
Novel.41234	ID_479	1	0	-1.21	-1.36
Novel.63767	ID_486	1	0	-1.07	-1.39
Novel.28796	ID_488	1	0	-0.81	-1
Novel.68436	ID_513	1	0	-2.34	-3.13
Novel.41260	ID_517	1	0	-1.28	-1.67
Novel.20096	ID_530	1	0	-0.99	-1.31
Novel.64903	ID_541	1	0	-0.88	-1.11
Novel.11363	ID_542	1	0	-1	-1.33
Novel.41247	ID_545	1	0	-1.18	-1.51
Novel.33527	ID_550	1	0	-1.08	-1.44
Novel.33526	ID_562	1	0	-1.13	-1.33
Novel.3936	ID_563	1	0	-1.29	-1.49
TraesCS3B02G142600	ID_564	1	0	-1.78	-2
Novel.79795	ID_568	1	0	-1.2	-1.29
Novel.29272	ID_571	1	0	-0.9	-1.03
Novel.17081	ID_577	1	0	-2.12	-2.11
Novel.68998	ID_581	1	0	-1.61	-2.12
Novel.3626	ID_590	1	0	-1.35	-1.73
TraesCS5A02G176500	ID_592	1	0	-2.11	-2.44
Novel.79761	ID_594	1	0	-1.29	-1.63
Novel.34022	ID_612	1	0	-1.77	-2.23
Novel.71766	ID_636	1	0	-1.46	-1.94
Novel.41233	ID_652	1	0	-2.54	-3.1
Novel.24688	ID_659	1	0	-1.1	-1.42
TraesCS5B02G391600	ID_672	1	0	-1.52	-2.02
TraesCSU02G063600	ID_679	1	0	-1.64	-2.02
Novel.79775	ID_682	1	0	-1.87	-2.21
Novel.71767	ID_710	1	0	-1.06	-1.2
Novel.10995	ID_717	1	0	-1.13	-1.43
TraesCS6D02G314400	ID_730	1	0	-5.32	-7.07
Novel.78975	ID_736	1	0	-1.88	-2.21
Novel.82575	ID_743	1	0	-1.43	-1.79
TraesCS5B02G562000	ID_758	1	0	-1.16	-1.28
TraesCS1D02G042400	ID_788	1	0	-0.78	-1.01
Novel.61326	ID_795	1	0	-6	-7.71
Novel.3668	ID_801	1	0	-0.92	-1.16
Novel.3611	ID_827	1	0	-1.16	-1.3
TraesCS2A02G143900	ID_850	1	0	-1.01	-1.31
Novel.79745	ID_913	1	0	-1.45	-1.69
Novel.24322	ID_916	1	0	-1.25	-1.64
Novel.3635	ID_924	1	0	-1.49	-1.85
TraesCS6B02G083500	ID_947	1	0	-1.95	-2.5
TraesCS3D02G036700	ID_957	1	0	-0.99	-1.3
Novel.57100	ID_962	1	0	-1.41	-1.64
Novel.79164	ID_975	1	0	-1.89	-2.47
TraesCS2A02G195400	ID_1002	1	0	-1.5	-1.99
Novel.2328	ID_1194	1	0	-1.08	-1.23
TraesCS2B02G211200	ID_1234	1	0	-1.15	-1.5
TraesCS2B02G376300	ID_1262	1	0	-1.11	-1.21
Novel.49948	ID_1294	1	0	-2.13	-2.61
Novel.61514	ID_1369	1	0	-1.31	-1.45
TraesCS7A02G350900	ID_1374	1	0	-1.03	-1.34
TraesCS6B02G267500	ID_1487	1	0	-1.05	-1.43
Novel.19880	ID_1514	1	0	-2.28	-2.81
TraesCS5A02G266200	ID_1531	1	0	-1.77	-2.2
TraesCS7B02G232000	ID_1566	1	0	-1.02	-1.3
TraesCS7D02G514300	ID_1575	1	0	-1.34	-1.74
TraesCS3B02G039500	ID_1633	1	0	-0.9	-1.02
TraesCS2D02G355900	ID_1638	1	0	-0.97	-1.24
Novel.38025	ID_1649	1	0	-2.39	-2.96
Novel.10993	ID_1653	1	0	-1.18	-1.55
TraesCS3B02G578000	ID_1664	1	0	-0.98	-1.25
TraesCS4B02G081500	ID_1676	1	0	-1.58	-1.8
TraesCS5B02G265900	ID_1704	1	0	-2.03	-2.71
Novel.71327	ID_1779	1	0	-1.19	-1.6
TraesCS6D02G233900	ID_1809	1	0	-1.18	-1.54
TraesCS4A02G044000	ID_1862	1	0	-0.93	-1.22
TraesCS5B02G043800	ID_1908	1	0	-0.93	-1.23
TraesCS2A02G525600	ID_1968	1	0	-1.64	-2.24
TraesCS7B02G032600	ID_1990	1	0	-2.62	-3.07
TraesCS3B02G013000	ID_1995	1	0	-1.39	-1.62
Novel.13030	ID_2001	1	0	-0.75	-1.01
TraesCS7B02G145500	ID_2003	1	0	-4.06	-4.61
TraesCS5A02G116400	ID_2053	1	0	-2.28	-1.91
TraesCS3D02G192200	ID_2067	1	0	-0.99	-1.22
TraesCS7B02G390300	ID_2209	1	0	-2.17	-2.27
TraesCS5A02G130500	ID_2243	1	0	-1.33	-1.7
TraesCS1B02G302900	ID_2273	1	0	-0.87	-1.11
TraesCS5B02G474000	ID_2279	1	0	-1.08	-1.46
TraesCS2B02G374300	ID_2330	1	0	-1.08	-1.12
TraesCS4D02G192300	ID_2464	1	0	-1.11	-1.3
TraesCS2B02G279800	ID_2468	1	0	-1.21	-1.53
Novel.54320	ID_2502	1	0	-0.78	-1.01
Novel.726	ID_2541	1	0	-1.05	-1.29
TraesCS3A02G102500	ID_2562	1	0	-3.14	-3.67
TraesCS4A02G316200	ID_2607	1	0	-0.93	-1.19
TraesCS4A02G317100	ID_2680	1	0	-1.71	-2.25
TraesCS7A02G246000	ID_2727	1	0	-3.33	-3.44
TraesCS2B02G212300	ID_2758	1	0	-0.86	-1.07
Novel.60297	ID_2762	1	0	-1.45	-1.95
TraesCS2D02G192600	ID_2764	1	0	-0.96	-1.12
TraesCS7D02G244500	ID_2769	1	0	-4.23	-4.75
TraesCS6D02G061200	ID_2775	1	0	-0.94	-1.11
TraesCS3D02G066100	ID_2813	1	0	-1.31	-1.72
TraesCS2D02G480300	ID_2825	1	0	-1.68	-2.25
Novel.83999	ID_2831	1	0	-1.4	-1.65
TraesCS3A02G485100	ID_2846	1	0	-0.86	-1.15
Novel.13934	ID_2865	1	0	-1.21	-1.49
TraesCS3B02G594300	ID_2900	1	0	-1.03	-0.66
TraesCS4D02G182700	ID_2940	1	0	-0.92	-1.25
TraesCS1A02G293200	ID_2943	1	0	-1.36	-1.68
TraesCS2B02G478700	ID_2966	1	0	-0.92	-1.16
TraesCS2A02G120400	ID_2996	1	0	-1.19	-1.44
Novel.83936	ID_3021	1	0	-0.97	-1.22
TraesCS6D02G238900	ID_3047	1	0	-1.2	-1.42
TraesCS2A02G285600	ID_3051	1	0	-1.77	-2.26
TraesCS3D02G444600	ID_3068	1	0	-0.88	-1.11
TraesCS6B02G237500	ID_3078	1	0	-0.94	-1.19
TraesCS2B02G237300	ID_3154	1	0	-2.6	-3.48
TraesCS5D02G505300	ID_3159	1	0	-1.81	-2.26
TraesCS7A02G348300	ID_3173	1	0	-1.76	-1.46
TraesCS5A02G275700	ID_3255	1	0	-1.88	-1.82
Novel.34825	ID_3371	1	0	-1.28	-1.31
Novel.51588	ID_3380	1	0	-1.19	-1.56
Novel.884	ID_3411	1	0	-1.32	-1.21
TraesCS1A02G292800	ID_3486	1	0	-1.05	-1.33
TraesCS4B02G263700	ID_3489	1	0	-1.83	-1.9
TraesCS4B02G293500	ID_3555	1	0	-1.54	-1.43
Novel.40491	ID_3568	1	0	-1.38	-1.69
Novel.26561	ID_3653	1	0	-1.1	-0.77
TraesCS3A02G114800	ID_3702	1	0	-1.01	-1.02
TraesCS3B02G593000	ID_3773	1	0	-1.17	-1.2
Novel.22151	ID_3803	1	0	-1.11	-1.36
TraesCS5B02G168300	ID_3817	1	0	-1.05	-1.13
Novel.35138	ID_3823	1	0	-0.99	-1.01
Novel.67594	ID_3887	1	0	-1.27	-1.31
TraesCS3B02G608800	ID_3929	1	0	-1.35	-1.62
Novel.50756	ID_3936	1	0	-3.93	-4.67
TraesCS5D02G356900	ID_3940	1	0	-1.24	-1.69
TraesCS2A02G212200	ID_3991	1	0	-6.36	-8.23
TraesCS7D02G116900	ID_4019	1	0	-2.06	-2.27
TraesCS6B02G272400	ID_4020	1	0	-2	-2.7
Novel.52023	ID_4034	1	0	-1.29	-1.52
TraesCS5A02G265500	ID_4062	1	0	-1.91	-2.36
TraesCS2D02G218100	ID_4075	1	0	-4.12	-5.52
TraesCS4B02G151900	ID_4088	1	0	-1.46	-0.88
TraesCS7D02G472100	ID_4125	1	0	-1.27	-1.34
Novel.79932	ID_4139	1	0	-1.06	-1.28
TraesCS4D02G310300	ID_4171	1	0	-1	-1.11
Novel.31773	ID_4174	1	0	-1.47	-1.49
Novel.3456	ID_4180	1	0	-1.45	-1.95
TraesCS5D02G273400	ID_4185	1	0	-2	-2.54
Novel.72815	ID_4223	1	0	-1.06	-1.24
TraesCS2D02G087100	ID_4238	1	0	-8.65	-11.43
TraesCS5A02G002100	ID_4267	1	0	-1.02	-0.93
TraesCS3D02G180900	ID_4294	1	0	-1.05	-0.67
Novel.36943	ID_4326	1	0	-1.17	-1.3
Novel.41692	ID_4328	1	0	-1.41	-1.44
Novel.24118	ID_4390	1	0	-2.11	-1.36
TraesCS5B02G265200	ID_4402	1	0	-2.44	-2.57
TraesCS2A02G346300	ID_4410	1	0	-1.28	-1.65
TraesCS3A02G450300	ID_4446	1	0	-3.41	-4.01
TraesCS7D02G131400	ID_4455	1	0	-2.88	-2.55
TraesCS3D02G343100	ID_4507	1	0	-1.13	-1.09
TraesCS7A02G389500	ID_4513	1	0	-1.45	-1.5
Novel.62873	ID_4536	1	0	-1.09	-0.6
TraesCSU02G034700	ID_4561	1	0	-4.42	-4.61
TraesCS1A02G291200	ID_4565	1	0	-1.02	-1.02
TraesCS1A02G103100	ID_4606	1	0	-1.69	-2.02
TraesCS2B02G329000	ID_4627	1	0	-2.33	-1.79
TraesCS2D02G167100	ID_4644	1	0	-1.92	-2.04
Novel.70345	ID_4664	1	0	-1.07	-0.71
Novel.40918	ID_4673	1	0	-2.17	-2.96
TraesCS3A02G442200	ID_4708	1	0	-1.64	-1.96
TraesCS7A02G165600	ID_4723	1	0	-1.86	-2.34
Novel.57043	ID_4738	1	0	-2.12	-2.21
TraesCS4B02G044600	ID_4751	1	0	-2.11	-1.82
Novel.80091	ID_4788	1	0	-1.75	-2.12
TraesCS5B02G477400	ID_4828	1	0	-2.55	-2.98
Novel.16106	ID_4873	1	0	-1.12	-0.78
TraesCS2B02G289000	ID_4883	1	0	-1.17	-1.14
TraesCS4A02G159000	ID_4886	1	0	-1.58	-1.12
TraesCS6B02G331100	ID_4946	1	0	-1.08	-0.71
Novel.51488	ID_4950	1	0	-2.18	-2.68
TraesCS4B02G300200	ID_4956	1	0	-2.74	-3.18
Novel.59855	ID_4966	1	0	-4.34	-3.22
Novel.79167	ID_5020	1	0	-1.02	-0.78
TraesCS7B02G215600	ID_5023	1	0	-1.27	-1.37
TraesCS5A02G236500	ID_5024	1	0	-1.69	-2.19
Novel.63513	ID_5046	1	0	-1.43	-1.57
TraesCS3D02G019900	ID_5059	1	0	-2.47	-3.15
Novel.8114	ID_5087	1	0	-1.91	-1.2
TraesCS4D02G299100	ID_5101	1	0	-3.58	-4.09
Novel.7130	ID_5119	1	0	-1.76	-1.33
TraesCS3D02G008800	ID_5141	1	0	-1.71	-1.87
TraesCS3B02G038800	ID_5154	1	0	-2.66	-3.24
TraesCS6A02G076700	ID_5189	1	0	-1.93	-2
TraesCS2B02G332600	ID_5193	1	0	-1.67	-2.04
Novel.33036	ID_5222	1	0	-1.69	-1.85
TraesCS5D02G567800	ID_5238	1	0	-4.73	-5.73
TraesCS7A02G350500	ID_5294	1	0	-1.25	-1.11
TraesCS4D02G327700	ID_5336	1	0	-2	-2.51
Novel.83774	ID_5340	1	0	-2.67	-2.39
TraesCS7B02G215700	ID_5357	1	0	-2.9	-3.52
TraesCS7A02G524900	ID_5374	1	0	-3.65	-4.66
TraesCS2A02G570300	ID_5465	1	0	-1.68	-2.02
TraesCS4B02G267600	ID_5486	1	0	-3.3	-3.87
TraesCS2A02G251700	ID_5492	1	0	-6.05	-7.83
Novel.64313	ID_5511	1	0	-1.23	-0.92
TraesCS3A02G041900	ID_5540	1	0	-1.58	-1.32
TraesCS2A02G416300	ID_5568	1	0	-2.39	-3.07
TraesCS1B02G347400	ID_5581	1	0	-1.17	-0.73
TraesCS3B02G325300	ID_5590	1	0	-3.22	-2.84
TraesCS1D02G350900	ID_5632	1	0	-2.93	-3.83
TraesCS5B02G455600	ID_5677	1	0	-2.93	-3.38
TraesCS2D02G252500	ID_5682	1	0	-7.28	-8.84
TraesCS2A02G201400	ID_5688	1	0	-2.28	-2.7
TraesCS1B02G353400	ID_5714	1	0	-2.89	-2.9
TraesCS4A02G070700	ID_5755	1	0	-2.44	-2.94
Novel.17477	ID_5773	1	0	-1.41	-1.15
Novel.26913	ID_5775	1	0	-2.18	-2.07
TraesCS3A02G287100	ID_5801	1	0	-2.85	-1.6
Novel.54876	ID_5816	1	0	-1.61	-1.2
Novel.52249	ID_5830	1	0	-1.74	-1.52
TraesCS7A02G486900	ID_5831	1	0	-6.84	-6.54
Novel.64322	ID_5844	1	0	-5.07	-6.35
Novel.46555	ID_5911	1	0	-1.4	-1.2
TraesCS2B02G492300	ID_5936	1	0	-2.68	-3.34
TraesCS6A02G137300	ID_6066	1	0	-2.38	-2.8
TraesCS5D02G567600	ID_6108	1	0	-2.56	-3.47
TraesCS5D02G460600	ID_6127	1	0	-3.33	-3.33
Novel.85848	ID_6141	1	0	-2.69	-2.47
TraesCS2D02G415000	ID_6149	1	0	-3.71	-3.51
TraesCS2A02G337200	ID_6163	1	0	-1.7	-1.63
TraesCS2B02G271600	ID_6196	1	0	-7.5	-9.32
TraesCS4D02G042100	ID_6217	1	0	-5.1	-6.12
Novel.56517	ID_6223	1	0	-2.01	-1.52
TraesCS7D02G043500	ID_6234	1	0	-3.14	-3.85
TraesCS3D02G312100	ID_6239	1	0	-1.85	-1.91
TraesCS2A02G312200	ID_6242	1	0	-2.74	-1.61
TraesCS2B02G315500	ID_6271	1	0	-5.41	-7.34
TraesCS3A02G008500	ID_6280	1	0	-1.45	-0.84
TraesCS4A02G084700	ID_6297	1	0	-2.13	-2.47
TraesCS1D02G270300	ID_6298	1	0	-4.33	-5.82
TraesCS7D02G392300	ID_6367	1	0	-1.69	-1.33
TraesCS3A02G278300	ID_6380	1	0	-2.18	-1.48
TraesCS7A02G210200	ID_6383	1	0	-1.85	-1.65
Novel.61465	ID_6494	1	0	-4.46	-5.94
TraesCS5D02G094900	ID_6498	1	0	-2.17	-2.14
Novel.75938	ID_6523	1	0	-2.12	-2
TraesCS7D02G044200	ID_6547	1	0	-1.55	-0.83
TraesCS4B02G391800	ID_6549	1	0	-3.95	-4.07
TraesCS7B02G220900	ID_6570	1	0	-1.94	-1.11
TraesCS2B02G047500	ID_6602	1	0	-4.06	-3.66
TraesCS1A02G169200	ID_6637	1	0	-1.48	-0.76
TraesCS2A02G417600	ID_6741	1	0	-10.45	-12.56
TraesCS4D02G062900	ID_6754	1	0	-3.85	-4.68
Novel.4400	ID_6785	1	0	-3.55	-2.99
TraesCS2B02G292300	ID_6813	1	0	-2.5	-2.64
TraesCS7B02G442800	ID_6831	1	0	-3.75	-3.52
Novel.30955	ID_6835	1	0	-2.73	-2.76
TraesCS2A02G214500	ID_6856	1	0	-2.64	-2.28
Novel.10609	ID_6882	1	0	-2.43	-1.38
Novel.28588	ID_6887	1	0	-2.55	-1.99
TraesCS2D02G500700	ID_6891	1	0	-2.33	-1.73
TraesCS4A02G317400	ID_6904	1	0	-5.89	-6.59
Novel.12879	ID_6906	1	0	-2.63	-1.75
TraesCS2B02G492400	ID_7017	1	0	-4.4	-3.72
Novel.86581	ID_7049	1	0	-2.58	-2.38
Novel.12202	ID_7102	1	0	-1.98	-1.17
TraesCS4A02G290400	ID_7103	1	0	-3.9	-3.71
TraesCS4D02G303400	ID_7106	1	0	-4.08	-5.2
TraesCS5B02G348800	ID_7110	1	0	-3.68	-4.96
Novel.27439	ID_7143	1	0	-3.09	-3.43
TraesCS5D02G351400	ID_7161	1	0	-3.13	-3.68
TraesCSU02G182300	ID_7169	1	0	-4.12	-4.39
TraesCS7D02G444900	ID_7187	1	0	-2.96	-3.18
Novel.77741	ID_7196	1	0	-7.86	-9.3
TraesCS7A02G048800	ID_7235	1	0	-5.23	-6.42
TraesCS2A02G033800	ID_7247	1	0	-2.59	-1.66
TraesCS4B02G052900	ID_7250	1	0	-2.72	-2.78
TraesCS4A02G188100	ID_7265	1	0	-2.57	-2.51
TraesCS1A02G216500	ID_7307	1	0	-3.91	-4.93
Novel.25173	ID_7312	1	0	-2.11	-1.06
TraesCS4D02G332500	ID_7397	1	0	-3.87	-4.5
TraesCS5A02G385200	ID_7405	1	0	-3.91	-4.29
TraesCS3D02G528500	ID_7410	1	0	-2.39	-1.84
Novel.42138	ID_7502	1	0	-2.99	-2.69
Novel.50757	ID_7519	1	0	-6.68	-7.51
TraesCS3A02G532400	ID_7534	1	0	-3.09	-2.03
Novel.19717	ID_7581	1	0	-2.8	-2.47
TraesCS5B02G486700	ID_7588	1	0	-3.61	-3.61
TraesCS4A02G250600	ID_7605	1	0	-4.74	-5.5
Novel.52806	ID_7681	1	0	-3.5	-3.72
TraesCS4A02G268000	ID_7709	1	0	-2.97	-2.58
TraesCS1D02G035000	ID_7720	1	0	-3.64	-3.85
TraesCS7A02G434600	ID_7757	1	0	-3.64	-3
TraesCS4B02G216200	ID_7785	1	0	-4.46	-5.37
TraesCS5D02G021400	ID_7822	1	0	-4.14	-4.88
TraesCS5A02G465500	ID_7848	1	0	-5.21	-7.09
TraesCS2A02G467500	ID_7850	1	0	-3.89	-4.3
TraesCS4B02G064000	ID_7877	1	0	-4.97	-6.71
Novel.32515	ID_7884	1	0	-6.29	-5.86
TraesCS2D02G033300	ID_7930	1	0	-4.2	-3.63
TraesCS4A02G405600	ID_7977	1	0	-5.87	-6.97
TraesCS5A02G555100	ID_7987	1	0	-6.85	-6.52
TraesCS5D02G538400	ID_7989	1	0	-3.86	-2.84
Novel.82232	ID_7995	1	0	-8.62	-9.24
TraesCS4B02G008300	ID_8007	1	0	-6.31	-7.7
TraesCS1B02G376100	ID_8012	1	0	-6.64	-6.4
ENSRNA050024171	ID_8018	1	0	-8.42	-8.94
TraesCS7A02G003800	ID_8044	1	0	-4.55	-4.34
TraesCS2D02G413100	ID_8080	1	0	-6.3	-7.18
TraesCS1B02G453500	ID_8084	1	0	-4.71	-3.39
TraesCS1B02G112300	ID_8090	1	0	-4.48	-3.98
Novel.80773	ID_8120	1	0	-3.74	-1.93
Novel.15037	ID_8122	1	0	-3.37	-2.64
TraesCS2B02G480500	ID_8190	1	0	-6.59	-7.99
TraesCS2D02G491300	ID_8194	1	0	-3.62	-2.4
TraesCS7B02G061300	ID_8238	1	0	-7.57	-9.28
TraesCS7A02G315200	ID_8244	1	0	-5.63	-7.2
TraesCS5B02G308900	ID_8255	1	0	-3.36	-1.84
TraesCS3D02G338900	ID_8259	1	0	-4.41	-4.04
TraesCS4A02G269500	ID_8263	1	0	-7.01	-6.64
TraesCS4D02G219900	ID_8284	1	0	-4.43	-2.61
Novel.30373	ID_8316	1	0	-4.08	-3.55
Novel.35653	ID_8317	1	0	-2.97	-1.54
TraesCS3B02G047700	ID_8378	1	0	-4.48	-4.63
ENSRNA050020748	ID_8458	1	0	-6.29	-4.45
TraesCS5B02G516400	ID_8459	1	0	-4.61	-3.45
TraesCS7A02G119900	ID_8512	1	0	-9.61	-12.59
Novel.59129	ID_8593	1	0	-4.78	-3.86
TraesCS7A02G434800	ID_8728	1	0	-8.5	-10.3
TraesCS6B02G323000	ID_8738	1	0	-6.48	-4.34
TraesCS6B02G430600	ID_8739	1	0	-6.68	-6.71
TraesCS5B02G403900	ID_8790	1	0	-8.6	-8.62
TraesCS5A02G248500	ID_8816	1	0	-5.79	-5.15
TraesCS5B02G221000	ID_8865	1	0	-5.07	-4.39
TraesCS4A02G003500	ID_8890	1	0	-5.39	-3.87
TraesCS3D02G351700	ID_8984	1	0	-8.25	-8.18
ENSRNA050024084	ID_8996	1	0	-16.95	-18.58
TraesCS7B02G394400	ID_9017	1	0	-6.17	-5.64
TraesCS2A02G337700	ID_9019	1	0	-13.51	-14.35
TraesCS5B02G013800	ID_9057	1	0	-12.64	-14.6
TraesCS1D02G306100	ID_9058	1	0	-8.95	-10.85
TraesCS1A02G079900	ID_9096	1	0	-11.71	-14.36
TraesCS4D02G345400	ID_9108	1	0	-8.73	-8.62
TraesCS2D02G119300	ID_9148	1	0	-5.13	-2.97
TraesCS2B02G435100	ID_9202	1	0	-16.98	-19.5
TraesCS6D02G266900	ID_9214	1	0	-5.96	-4.06
TraesCS6B02G084700	ID_9247	1	0	-13.08	-12.56
TraesCS3D02G309800	ID_9265	1	0	-10.12	-12.56
TraesCS2D02G325300	ID_9273	1	0	-7.65	-6.84
TraesCS7B02G016700	ID_9327	1	0	-10	-11.11
Novel.83933	ID_9328	1	0	-7.34	-6.07
TraesCS5D02G408400	ID_9337	1	0	-10.38	-11.41
TraesCS5A02G398800	ID_9372	1	0	-8.7	-8.02
TraesCS3B02G343500	ID_9375	1	0	-11.36	-13.96
TraesCS4A02G086400	ID_9408	1	0	-11.35	-13.46
TraesCS4D02G021400	ID_9410	1	0	-8.09	-5.67
TraesCS5A02G455900	ID_9414	1	0	-15.25	-20.04
TraesCS7B02G335600	ID_9415	1	0	-11.7	-14.99
TraesCS5B02G065100	ID_9439	1	0	-33.92	-40.98
TraesCS7A02G017300	ID_9455	1	0	-8.51	-7.6
TraesCS2A02G461300	ID_9459	1	0	-19.47	-23.85
Novel.64834	ID_9481	1	0	-16.39	-19.21
TraesCS6A02G075200	ID_9486	1	0	-11.73	-14.16
TraesCS6D02G180300	ID_9489	1	0	-7.83	-5.93
Novel.35949	ID_9522	1	0	-20.32	-24.91
TraesCS3A02G398800	ID_9539	1	0	-12.34	-14.42
TraesCS7B02G018100	ID_9541	1	0	-22.51	-27
TraesCS1D02G010500	ID_9559	1	0	-6.93	-4.01
TraesCS1B02G221600	ID_9580	1	0	-12.36	-11.54
TraesCS1B02G097900	ID_9612	1	0	-18.37	-23.28
TraesCS2D02G203800	ID_9619	1	0	-9.54	-9.23
TraesCS6A02G084700	ID_9621	1	0	-10.71	-11.25
TraesCS1B02G376200	ID_9644	1	0	-15.81	-19.23
TraesCS5B02G301400	ID_9655	1	0	-11.16	-11.48
TraesCS3D02G392800	ID_9658	1	0	-14.45	-18.72
TraesCS4A02G434500	ID_9663	1	0	-15.84	-18.85
Novel.86446	ID_9665	1	0	-21.7	-24.85
TraesCS3D02G342400	ID_9668	1	0	-16.52	-19.5
TraesCS2B02G344300	ID_9694	1	0	-8.06	-4.95
TraesCS7B02G334600	ID_9703	1	0	-13.28	-12.38
TraesCS6A02G227000	ID_9731	1	0	-7.77	-4.2
TraesCS2D02G350700	ID_9749	1	0	-21.19	-26.75
Novel.31698	ID_9775	1	0	-27.64	-35.46
TraesCS7D02G488600	ID_9786	1	0	-17.02	-21.02
TraesCS1D02G366500	ID_9788	1	0	-18.98	-22.21
TraesCS2D02G461400	ID_9838	1	0	-13.2	-10.32
TraesCS7B02G017000	ID_9844	1	0	-17.95	-21.2
TraesCS6A02G190800	ID_9866	1	0	-9.18	-5.29
TraesCS7D02G143500	ID_9881	1	0	-19.48	-23.69
TraesCS6A02G061300	ID_9886	1	0	-18.33	-21.77
TraesCS7A02G142300	ID_9899	1	0	-23.94	-28.13
TraesCS5A02G216600	ID_9901	1	0	-26.24	-31.13
TraesCS5D02G345900	ID_9934	1	0	-28.79	-18.71
TraesCS1B02G283700	ID_9945	1	0	-22.67	-30.25
TraesCS6B02G081600	ID_9963	1	0	-21.45	-24.6
TraesCS3A02G186500	ID_10084	1	0	-21.46	-27.36
TraesCS5A02G348000	ID_10107	1	0	-33.86	-41.63
TraesCS3B02G216000	ID_10170	1	0	-23.59	-29.45
TraesCS1D02G173700	ID_10174	1	0	-14.95	-12.24
TraesCS7A02G501100	ID_10182	1	0	-29.51	-32.17
TraesCS1B02G183600	ID_10231	1	0	-13.51	-7.12
TraesCS6B02G078600	ID_10232	1	0	-30.82	-37.35
Novel.37638	ID_10235	1	0	-17.81	-14.44
TraesCS2A02G461200	ID_10266	1	0	-23.68	-25.65
TraesCS5B02G215500	ID_10275	1	0	-36.67	-42.95
TraesCS6D02G376400	ID_10283	1	0	-37.23	-48.68
TraesCS6B02G443800	ID_10284	1	0	-40.88	-55.34
TraesCS6A02G401600	ID_10288	1	0	-33.25	-42.94
TraesCS1B02G297100	ID_10309	1	0	-37.18	-48.99
TraesCS7D02G488500	ID_10330	1	0	-27.54	-32.79
TraesCS7B02G202200	ID_10369	1	0	-17.16	-11.58
TraesCS1B02G357600	ID_10392	1	0	-41.49	-55.05
TraesCS5D02G224700	ID_10394	1	0	-42.53	-43.33
TraesCS1A02G262000	ID_10427	1	0	-34.39	-42.69
TraesCS1A02G359900	ID_10435	1	0	-38.83	-47.65
TraesCS6B02G082800	ID_10436	1	0	-38.45	-51.78
TraesCS1D02G262000	ID_10457	1	0	-39.3	-48.03
TraesCS6B02G376900	ID_10460	1	0	-34.12	-38.64
TraesCS6D02G063300	ID_10461	1	0	-40.37	-52.7
Novel.84459	ID_10510	1	0	-54.98	-66.33
TraesCS4D02G225600	ID_10520	1	0	-42.15	-52.9
TraesCS3A02G133900	ID_10539	1	0	-48.8	-65.52
TraesCS1A02G287700	ID_10544	1	0	-39.28	-52.71
TraesCS6D02G062900	ID_10560	1	0	-36.64	-43.85
TraesCS6B02G254000	ID_10578	1	0	-27.06	-26.29
TraesCS2D02G310800	ID_10601	1	0	-45.28	-60.49
TraesCS6B02G078200	ID_10607	1	0	-49.6	-64.27
TraesCS6A02G061600	ID_10608	1	0	-51.91	-63.68
TraesCS1B02G245300	ID_10620	1	0	-43.03	-54.53
TraesCS5A02G299500	ID_10621	1	0	-44.31	-58.25
TraesCS1B02G376400	ID_10626	1	0	-43.41	-53.92
TraesCS2A02G417700	ID_10639	1	0	-60.38	-70.71
TraesCS1D02G204700	ID_10669	1	0	-58.18	-63.41
TraesCS6B02G078900	ID_10702	1	0	-61.05	-79.54
TraesCS4B02G275500	ID_10706	1	0	-78.83	-93.72
TraesCS7D02G181000	ID_10722	1	0	-63.66	-74.29
TraesCS3D02G535900	ID_10727	1	0	-25.29	-14.74
TraesCS1A02G291700	ID_10728	1	0	-60.83	-79.53
TraesCS4A02G030400	ID_10736	1	0	-57.98	-73.4
TraesCSU02G121000	ID_10761	1	0	-127.15	-141.61
TraesCS2B02G186000	ID_10769	1	0	-59.51	-81.02
TraesCS3A02G530600	ID_10771	1	0	-25.85	-14.51
TraesCS3A02G078300	ID_10791	1	0	-32.71	-25.29
TraesCS4B02G350700	ID_10805	1	0	-57.33	-52.25
TraesCS6D02G326800	ID_10811	1	0	-63.65	-83.31
TraesCS1A02G201300	ID_10827	1	0	-60.47	-69.15
TraesCS6A02G062800	ID_10835	1	0	-66.71	-79.46
TraesCS1A02G295400	ID_10838	1	0	-73.88	-96.08
TraesCS6A02G059000	ID_10849	1	0	-84.51	-108.02
TraesCS5D02G308500	ID_10864	1	0	-75.07	-94.89
TraesCS1D02G146100	ID_10876	1	0	-41.04	-31.95
TraesCS6A02G055400	ID_10900	1	0	-76.95	-89.66
TraesCS5B02G058200	ID_10901	1	0	-67.69	-79.99
TraesCS6B02G081900	ID_10906	1	0	-56.94	-61.92
Novel.85169	ID_10922	1	0	-84.9	-99.68
TraesCS6B02G049100	ID_10926	1	0	-69.97	-83.75
TraesCS6B02G084300	ID_10938	1	0	-73.09	-81.4
TraesCS6A02G063100	ID_10941	1	0	-72.18	-93.69
TraesCS1B02G301100	ID_10942	1	0	-75.25	-100.65
TraesCS6B02G404400	ID_10944	1	0	-81.29	-105.3
TraesCS6B02G078400	ID_10956	1	0	-83.53	-109.32
TraesCS1A02G363000	ID_10960	1	0	-98.43	-127.73
TraesCS2B02G239700	ID_10964	1	0	-77.5	-99.54
TraesCS6B02G079000	ID_10981	1	0	-86.09	-107.45
TraesCS1B02G304700	ID_10989	1	0	-83.92	-112.84
TraesCS2D02G414900	ID_10994	1	0	-91.96	-109.36
TraesCS6A02G055200	ID_10996	1	0	-107.51	-136.79
TraesCS6B02G288000	ID_10998	1	0	-104.05	-137.24
TraesCS6D02G061700	ID_11001	1	0	-90.65	-115.75
TraesCS1A02G148400	ID_11008	1	0	-52.03	-38.42
TraesCS6B02G079200	ID_11011	1	0	-111.6	-139.32
TraesCS5A02G347900	ID_11020	1	0	-102.55	-114.4
TraesCS3B02G410200	ID_11023	1	0	-132.86	-160.79
TraesCSU02G081100	ID_11025	1	0	-107	-137.63
TraesCS6D02G062100	ID_11032	1	0	-91.38	-109.78
TraesCS1B02G380200	ID_11049	1	0	-113.36	-147.87
TraesCS4A02G293000	ID_11056	1	0	-87.26	-88.42
TraesCS2D02G439300	ID_11061	1	0	-61.72	-49.49
TraesCS5B02G349900	ID_11067	1	0	-110.5	-140.96
TraesCS3D02G099000	ID_11074	1	0	-100.41	-119.26
TraesCS6B02G393300	ID_11077	1	0	-70.56	-62.3
TraesCS4B02G339500	ID_11086	1	0	-59.85	-42.87
TraesCS1D02G396600	ID_11093	1	0	-108.72	-139.84
TraesCS7B02G394600	ID_11094	1	0	-129.38	-167.73
TraesCS6A02G055000	ID_11098	1	0	-128.42	-162.87
TraesCS6B02G410000	ID_11102	1	0	-81.35	-69.15
TraesCS2A02G393600	ID_11104	1	0	-163.26	-198.03
TraesCS4A02G030300	ID_11110	1	0	-168.55	-226.21
TraesCS1A02G287800	ID_11111	1	0	-133.15	-173.78
Novel.21889	ID_11117	1	0	-75.14	-62.28
TraesCSU02G121200	ID_11136	1	0	-171.62	-202.15
TraesCS7B02G034200	ID_11143	1	0	-84.18	-62.75
TraesCS1B02G297200	ID_11152	1	0	-165.18	-208.79
TraesCS3B02G378900	ID_11155	1	0	-150.22	-196.49
TraesCS6A02G260700	ID_11157	1	0	-141.98	-169.75
TraesCS3D02G340800	ID_11167	1	0	-156.35	-194.88
TraesCS5D02G354100	ID_11171	1	0	-161.66	-206.83
TraesCS1D02G286700	ID_11172	1	0	-158.9	-214.15
TraesCS6D02G046400	ID_11174	1	0	-164.2	-212.95
TraesCS1B02G240000	ID_11180	1	0	-99.11	-86.32
TraesCS6B02G084100	ID_11182	1	0	-158.13	-193.64
TraesCS1B02G416600	ID_11183	1	0	-161.42	-211.68
TraesCS1D02G227300	ID_11185	1	0	-107.02	-95.68
TraesCS7A02G119700	ID_11189	1	0	-156.46	-180.86
TraesCS1D02G373800	ID_11190	1	0	-174.96	-230.41
TraesCS5B02G349000	ID_11204	1	0	-180.95	-230.41
TraesCS6D02G356300	ID_11211	1	0	-137.31	-131.27
TraesCS2D02G391500	ID_11219	1	0	-270.46	-311.41
TraesCS5A02G353600	ID_11228	1	0	-217.04	-286.92
TraesCS6A02G372200	ID_11230	1	0	-155.78	-130.77
TraesCS6D02G241500	ID_11232	1	0	-276.68	-338.78
TraesCS2B02G411600	ID_11241	1	0	-330.32	-402.61
TraesCS5D02G354700	ID_11250	1	0	-277.18	-303.08
TraesCS1D02G366300	ID_11253	1	0	-288.02	-380.99
TraesCS6D02G040200	ID_11260	1	0	-340.54	-447.8
TraesCS3B02G089900	ID_11273	1	0	-595.38	-719.4
TraesCS4D02G167600	ID_11277	1	0	-428.58	-326.72
Novel.62430	ID_5011	2	0	-1.07	-0.48
Novel.58156	ID_5389	2	0	-1.28	0.16
Novel.14709	ID_5441	2	0	-1.37	-0.03
TraesCS3A02G435000	ID_5508	2	0	-1.67	-0.44
TraesCS3B02G073200	ID_5534	2	0	-0.87	0.58
Novel.62154	ID_5550	2	0	-1.69	-0.5
TraesCS2D02G043700	ID_6057	2	0	-0.66	0.39
Novel.7572	ID_6150	2	0	-2.31	-0.98
TraesCS2B02G232600	ID_6227	2	0	-0.6	0.53
TraesCS4B02G397900	ID_6266	2	0	-0.65	0.44
Novel.34266	ID_6269	2	0	-1.38	-0.45
Novel.63432	ID_6346	2	0	-0.74	0.43
Novel.82700	ID_6357	2	0	-0.67	0.43
Novel.81525	ID_6492	2	0	-0.79	0.45
TraesCS3A02G262500	ID_6703	2	0	-0.91	0.4
TraesCS6B02G419400	ID_6844	2	0	-2.28	-0.78
TraesCS5A02G373500	ID_6866	2	0	-0.93	0.39
Novel.64919	ID_7071	2	0	-1.45	-0.3
TraesCS7B02G393700	ID_7120	2	0	-1.7	-0.8
Novel.68801	ID_7150	2	0	-1.35	0.12
TraesCS1D02G183800	ID_7209	2	0	-1.32	1.2
TraesCS6A02G281500	ID_7304	2	0	-1.74	-0.5
TraesCS3D02G339700	ID_7337	2	0	-1.04	0.5
Novel.49302	ID_7367	2	0	-2.14	-1.07
TraesCS3A02G308100	ID_7459	2	0	-1.94	-0.87
TraesCS5A02G058800	ID_7623	2	0	-1.17	0.55
Novel.26862	ID_7737	2	0	-0.97	0.79
Novel.27582	ID_7764	2	0	-0.92	0.91
TraesCS1A02G135800	ID_7784	2	0	-2.92	-1.11
TraesCS5D02G118200	ID_7786	2	0	-1.07	1.06
TraesCS3D02G082900	ID_7829	2	0	-1.73	1.37
TraesCS1B02G259600	ID_7889	2	0	-2.36	-0.47
TraesCS4D02G300200	ID_8002	2	0	-2.37	-0.98
TraesCS3B02G589900	ID_8056	2	0	-3.05	-1.51
TraesCS4A02G127600	ID_8083	2	0	-1.22	0.98
TraesCS3A02G346000	ID_8117	2	0	-1.52	0.74
TraesCS4A02G125500	ID_8253	2	0	-1.31	1.08
TraesCS4A02G040600	ID_8275	2	0	-1.28	1
TraesCS5D02G383000	ID_8416	2	0	-1.66	0.86
TraesCS1A02G044600	ID_8466	2	0	-1.27	1.2
TraesCS1D02G430200	ID_8487	2	0	-3.85	-1.46
Novel.29699	ID_8546	2	0	-1.61	1.03
TraesCS5D02G075800	ID_8587	2	0	-3.06	-1.02
Novel.55435	ID_8604	2	0	-1.76	1.34
TraesCS5D02G255500	ID_8612	2	0	-2.17	1.77
TraesCS1B02G414600	ID_8689	2	0	-3.05	-0.38
TraesCS7A02G052300	ID_8791	2	0	-3.41	-0.71
TraesCS1B02G287200	ID_8793	2	0	-1.81	1.47
TraesCS4D02G045700	ID_8836	2	0	-5.31	-2.63
Novel.82534	ID_8862	2	0	-6.37	-2.68
TraesCS2D02G231100	ID_8909	2	0	-2.35	1.19
Novel.12859	ID_8942	2	0	-2.32	1.22
Novel.28600	ID_9066	2	0	-2.49	2.06
Novel.27207	ID_9099	2	0	-4.72	-1.95
TraesCS5A02G208000	ID_9111	2	0	-4	-0.52
TraesCS4B02G046400	ID_9150	2	0	-6.29	-2.57
TraesCS3B02G098200	ID_9239	2	0	-7.7	-2.13
TraesCS4B02G130200	ID_9342	2	0	-5.54	-2.04
TraesCS2B02G136000	ID_9376	2	0	-5.52	-2.11
TraesCS6B02G191700	ID_9530	2	0	-6.47	-2.54
TraesCS1B02G223600	ID_9892	2	0	-7.95	-1.5
TraesCS1A02G209600	ID_9907	2	0	-9.05	-2.27
TraesCS2A02G007900	ID_9972	2	0	-8.58	-1.89
TraesCS2B02G224200	ID_10145	2	0	-6.09	4.36
ENSRNA050023629	ID_10407	2	0	-9.22	5.57
TraesCS2D02G204600	ID_10775	2	0	-14.56	7.35
Novel.15489	ID_326	3	0	-0.36	-1.39
Novel.55101	ID_328	3	0	-0.25	-1.28
Novel.7755	ID_341	3	0	0.25	-0.98
Novel.85660	ID_344	3	0	-0.2	-1.48
Novel.3623	ID_346	3	0	0.35	-1
ENSRNA050013947	ID_355	3	0	0.74	-1.16
Novel.8215	ID_356	3	0	0.37	-1.65
Novel.7059	ID_466	3	0	-0.25	-1.26
Novel.55099	ID_471	3	0	0.08	-1.47
Novel.19883	ID_554	3	0	0	-1
Novel.19871	ID_634	3	0	-0.2	-2.21
Novel.37478	ID_705	3	0	-0.33	-1.57
Novel.64063	ID_766	3	0	0.51	-0.88
Novel.64578	ID_769	3	0	-0.22	-1.68
Novel.78110	ID_856	3	0	-0.07	-1.37
Novel.20645	ID_859	3	0	-0.29	-1.63
TraesCS5B02G137500	ID_871	3	0	-0.28	-1.51
Novel.98	ID_883	3	0	0.47	-0.81
Novel.51778	ID_888	3	0	-0.19	-1.26
Novel.19867	ID_912	3	0	0.37	-1.25
Novel.64592	ID_921	3	0	0.03	-1.41
Novel.33535	ID_925	3	0	0.13	-0.95
Novel.24315	ID_974	3	0	0.2	-1.71
TraesCS4A02G100200	ID_984	3	0	0	-1.1
Novel.15188	ID_988	3	0	-0.4	-1.74
TraesCS4B02G071600	ID_1016	3	0	-0.13	-2.34
TraesCS5D02G309400	ID_1031	3	0	-0.81	-3.27
Novel.24317	ID_1052	3	0	-0.12	-1.03
Novel.16018	ID_1156	3	0	-0.32	-1.85
TraesCS4A02G397100	ID_1188	3	0	0.23	-1.44
Novel.24316	ID_1246	3	0	0.03	-1.08
Novel.68434	ID_1252	3	0	-0.24	-1.41
TraesCS7D02G393400	ID_1253	3	0	-0.05	-1.85
Novel.56311	ID_1259	3	0	-0.22	-1.57
Novel.37488	ID_1295	3	0	-0.4	-1.84
Novel.21663	ID_1306	3	0	-0.4	-1.53
TraesCS7D02G388700	ID_1339	3	0	0.24	-2.89
Novel.37483	ID_1368	3	0	0.05	-1.5
Novel.16020	ID_1412	3	0	0.35	-0.91
TraesCS6D02G128100	ID_1459	3	0	-0.28	-1.48
Novel.20646	ID_1473	3	0	0.52	-0.53
Novel.15187	ID_1512	3	0	0.55	-1.7
Novel.15191	ID_1584	3	0	0.11	-1.96
Novel.12466	ID_1617	3	0	0	-1.3
TraesCS5B02G007100	ID_1677	3	0	0.6	-0.66
Novel.37800	ID_1687	3	0	0.25	-1.65
Novel.37414	ID_1712	3	0	0.19	-0.97
Novel.16290	ID_1718	3	0	-0.4	-1.79
ENSRNA050021529	ID_1764	3	0	1.66	-3.74
Novel.63010	ID_1803	3	0	-0.13	-1.19
Novel.11519	ID_1828	3	0	0.37	-1.28
Novel.61330	ID_1886	3	0	0.43	-1.42
Novel.84946	ID_1902	3	0	0.53	-1.14
Novel.84950	ID_2004	3	0	0.54	-0.58
Novel.24634	ID_2045	3	0	-0.16	-1.42
Novel.65474	ID_2133	3	0	0.09	-1.9
Novel.15186	ID_2160	3	0	0.11	-1.16
TraesCS7B02G083000	ID_2222	3	0	-0.16	-4.32
Novel.61331	ID_2316	3	0	0.07	-3.37
TraesCS4D02G078400	ID_2383	3	0	0.51	-1.07
TraesCS2A02G120700	ID_2425	3	0	-0.23	-1.14
Novel.52350	ID_2478	3	0	0.74	-0.91
Novel.24313	ID_2488	3	0	0.48	-1.68
TraesCS1A02G428000	ID_2492	3	0	0.07	-1.01
TraesCS2A02G359600	ID_2523	3	0	0.51	-0.71
Novel.71872	ID_2529	3	0	1.04	-1.19
TraesCS6D02G379200	ID_2555	3	0	0.61	-0.67
TraesCS2B02G578600	ID_2572	3	0	0.5	-1.18
TraesCS7B02G312300	ID_2595	3	0	-0.17	-1.23
Novel.23731	ID_2628	3	0	0.21	-0.98
TraesCS4B02G168700	ID_2635	3	0	0.31	-0.8
TraesCS4A02G118200	ID_2669	3	0	0.6	-0.98
Novel.11520	ID_2704	3	0	0.93	-2.75
TraesCS1B02G136800	ID_2720	3	0	0.53	-1.36
Novel.50449	ID_2731	3	0	-0.18	-1.09
TraesCS5D02G543500	ID_2747	3	0	-0.23	-1.24
Novel.86435	ID_2838	3	0	0.33	-0.96
TraesCS2B02G094200	ID_2856	3	0	-0.15	-1.22
Novel.57975	ID_2859	3	0	-0.12	-1.29
Novel.26022	ID_2920	3	0	0.45	-1.24
Novel.40569	ID_2951	3	0	-0.14	-1.09
TraesCS7D02G216200	ID_2959	3	0	0.11	-1.08
TraesCS7B02G342700	ID_2967	3	0	0.33	-0.69
Novel.20219	ID_3002	3	0	-0.25	-1.59
TraesCS5D02G160600	ID_3020	3	0	0.37	-0.81
TraesCS1A02G196700	ID_3027	3	0	-0.34	-1.45
TraesCS2D02G313300	ID_3058	3	0	-0.36	-1.39
TraesCS7A02G069100	ID_3074	3	0	-0.28	-2.2
TraesCS1B02G135300	ID_3105	3	0	0.39	-0.82
TraesCS5A02G125500	ID_3138	3	0	-0.02	-1.25
Novel.84221	ID_3140	3	0	1.03	-1.23
Novel.20422	ID_3158	3	0	-0.24	-1.49
TraesCS3A02G162200	ID_3179	3	0	0	-1.55
TraesCS4B02G161100	ID_3214	3	0	-0.08	-1.15
TraesCS3A02G117600	ID_3234	3	0	0.18	-1.05
TraesCS4B02G176400	ID_3236	3	0	0.19	-1.02
TraesCS3A02G169800	ID_3247	3	0	-0.06	-1.37
Novel.83737	ID_3251	3	0	0.53	-0.79
TraesCS1A02G116900	ID_3264	3	0	0.95	-1.07
TraesCS5D02G105000	ID_3325	3	0	-0.17	-1.32
TraesCS5A02G042200	ID_3330	3	0	-0.07	-2.03
TraesCS5D02G471700	ID_3334	3	0	0.5	-0.51
TraesCS4A02G050700	ID_3348	3	0	-0.4	-1.51
TraesCS6B02G150800	ID_3353	3	0	-0.4	-2.68
TraesCS6D02G300900	ID_3354	3	0	-0.28	-1.29
Novel.65463	ID_3370	3	0	-0.24	-1.05
TraesCS3A02G412700	ID_3391	3	0	0.28	-1.01
Novel.27905	ID_3397	3	0	-0.1	-1.07
Novel.61095	ID_3409	3	0	-0.06	-1.48
TraesCS1D02G438400	ID_3413	3	0	-0.25	-3.04
TraesCS3D02G063600	ID_3414	3	0	0.65	-0.68
TraesCS5D02G517900	ID_3469	3	0	0.6	-0.63
TraesCS7D02G433000	ID_3491	3	0	-0.32	-1.38
TraesCS2B02G438200	ID_3507	3	0	0.6	-1.26
TraesCS1D02G083200	ID_3520	3	0	0.13	-1.1
TraesCS7B02G265800	ID_3535	3	0	-0.2	-1.17
TraesCS2B02G492200	ID_3548	3	0	-0.17	-1.56
TraesCS5D02G050300	ID_3572	3	0	-0.03	-1.74
TraesCS1D02G073500	ID_3583	3	0	-0.13	-1.11
TraesCS3D02G321500	ID_3606	3	0	1.03	-1.83
Novel.84357	ID_3617	3	0	0.3	-0.7
TraesCS1D02G240500	ID_3618	3	0	0.35	-1.03
TraesCS4B02G230900	ID_3641	3	0	-0.1	-1.21
ENSRNA050019434	ID_3646	3	0	2.6	-3.44
TraesCS3B02G076300	ID_3675	3	0	0.19	-1.31
TraesCS4D02G306500	ID_3681	3	0	-0.05	-1.01
TraesCS6D02G107900	ID_3683	3	0	-0.26	-1.23
TraesCS5B02G190200	ID_3684	3	0	-0.14	-1.43
TraesCS1B02G211300	ID_3716	3	0	-0.46	-2.14
Novel.74411	ID_3747	3	0	-0.21	-1.24
TraesCS1D02G126400	ID_3754	3	0	-0.42	-1.97
TraesCS3B02G115500	ID_3758	3	0	-0.05	-1.26
TraesCS7A02G444200	ID_3782	3	0	-0.18	-1.55
TraesCS6B02G351900	ID_3798	3	0	0.18	-1.17
TraesCS6D02G184700	ID_3800	3	0	0.3	-1.2
TraesCS6D02G108900	ID_3826	3	0	-0.63	-2.43
TraesCSU02G042100	ID_3850	3	0	-0.29	-1.47
Novel.7371	ID_3900	3	0	-0.33	-1.45
TraesCS7A02G176900	ID_3903	3	0	-0.01	-1.14
TraesCS1D02G089100	ID_3905	3	0	0.08	-1.95
TraesCS4B02G103200	ID_3913	3	0	-0.36	-3.52
TraesCS5B02G045200	ID_3927	3	0	-0.18	-1.8
TraesCS5A02G212600	ID_3930	3	0	-0.32	-1.44
TraesCS1B02G105800	ID_3937	3	0	-0.67	-2.54
TraesCS3D02G172000	ID_3938	3	0	0.25	-1.02
TraesCS2B02G473200	ID_3955	3	0	-0.29	-1.31
TraesCS5A02G441200	ID_3986	3	0	0.27	-0.9
TraesCS6B02G255000	ID_3988	3	0	-0.14	-1.92
Novel.33018	ID_4008	3	0	0.66	-0.67
TraesCS5B02G211100	ID_4027	3	0	-0.14	-1.4
TraesCS1A02G220100	ID_4036	3	0	-0.36	-1.98
Novel.75429	ID_4046	3	0	0.58	-1.12
TraesCS5A02G051500	ID_4077	3	0	-0.44	-1.81
TraesCS5D02G219300	ID_4094	3	0	0.69	-1.1
TraesCS5B02G244100	ID_4099	3	0	-0.14	-1.49
TraesCS2D02G251400	ID_4102	3	0	0.03	-1.18
TraesCS3D02G090900	ID_4118	3	0	-0.31	-1.72
TraesCS2A02G160300	ID_4121	3	0	0.17	-0.88
TraesCS4B02G372600	ID_4130	3	0	-0.31	-1.63
TraesCS7D02G063800	ID_4132	3	0	-0.98	-3.68
TraesCS7A02G214100	ID_4135	3	0	-0.43	-2.16
TraesCS4A02G066700	ID_4138	3	0	0.6	-1.45
TraesCS5D02G149700	ID_4141	3	0	-0.35	-1.46
TraesCS5B02G477900	ID_4143	3	0	0.32	-1.06
TraesCS2D02G344000	ID_4155	3	0	-0.37	-1.58
TraesCS7D02G057500	ID_4178	3	0	0.59	-2.4
TraesCS6A02G119000	ID_4181	3	0	-0.88	-3.52
TraesCS1B02G155000	ID_4204	3	0	-0.03	-1.37
TraesCS5B02G096800	ID_4226	3	0	0.9	-1.03
TraesCS7A02G336000	ID_4234	3	0	-0.37	-1.75
TraesCS6B02G002100	ID_4245	3	0	-0.16	-1.27
TraesCS2B02G109900	ID_4246	3	0	-0.19	-1.47
TraesCS4D02G204200	ID_4249	3	0	-0.35	-1.74
TraesCS3D02G274600	ID_4260	3	0	0.07	-2.31
TraesCS4B02G244300	ID_4278	3	0	-0.58	-2.58
TraesCS5A02G206300	ID_4280	3	0	-0.2	-1.46
TraesCS6A02G142400	ID_4281	3	0	-0.32	-1.56
Novel.63783	ID_4282	3	0	-0.06	-1.2
TraesCS6B02G295400	ID_4290	3	0	-0.53	-2.52
TraesCS5A02G158800	ID_4295	3	0	-0.27	-1.39
TraesCS4D02G144400	ID_4297	3	0	-0.22	-1.43
Novel.11390	ID_4304	3	0	-0.26	-1.9
TraesCS5D02G359700	ID_4313	3	0	-0.44	-1.98
TraesCS3A02G117500	ID_4317	3	0	-0.31	-1.67
TraesCS4D02G100300	ID_4320	3	0	0.26	-1.75
TraesCS1A02G064800	ID_4321	3	0	0.52	-1.1
TraesCS6B02G433500	ID_4329	3	0	0.3	-1.5
TraesCS6D02G254500	ID_4346	3	0	0.4	-0.92
TraesCS1D02G046700	ID_4358	3	0	0.07	-1.79
TraesCS5A02G274700	ID_4382	3	0	0.29	-0.99
TraesCS3A02G328000	ID_4387	3	0	0.56	-0.85
ENSRNA050022811	ID_4393	3	0	2.93	-5.96
TraesCS2B02G363700	ID_4405	3	0	-0.22	-1.62
TraesCS4D02G224400	ID_4412	3	0	0.01	-1.32
TraesCS7D02G413900	ID_4422	3	0	0.39	-1.61
TraesCS5B02G400900	ID_4425	3	0	0.06	-1.58
TraesCS4B02G126500	ID_4431	3	0	0.39	-1.27
TraesCS4A02G407800	ID_4459	3	0	0.05	-1.17
Novel.1281	ID_4469	3	0	0.26	-1
TraesCS2B02G115400	ID_4470	3	0	0.13	-1.1
Novel.16643	ID_4473	3	0	-0.35	-1.62
TraesCS3A02G146700	ID_4483	3	0	0	-1.15
TraesCS2B02G519200	ID_4489	3	0	-0.53	-2.07
TraesCS1B02G233400	ID_4497	3	0	-0.16	-1.5
TraesCS4A02G000600	ID_4509	3	0	-0.41	-2.56
TraesCS3A02G424400	ID_4517	3	0	0.45	-1.5
TraesCS1A02G046100	ID_4524	3	0	0.11	-1.68
TraesCS3A02G277400	ID_4525	3	0	0.25	-0.96
TraesCS1D02G437500	ID_4533	3	0	-0.23	-2.02
TraesCS2B02G404300	ID_4562	3	0	0.03	-1.29
TraesCS5A02G331000	ID_4579	3	0	-0.4	-1.95
TraesCS3A02G319700	ID_4586	3	0	0.48	-0.94
TraesCS4D02G188300	ID_4622	3	0	0.18	-1.38
TraesCS6A02G180600	ID_4623	3	0	0.63	-1.26
TraesCS2D02G452500	ID_4629	3	0	-0.47	-2.67
TraesCS4B02G099800	ID_4651	3	0	-0.32	-1.82
TraesCS6D02G201300	ID_4652	3	0	0.09	-1.16
TraesCS5B02G066600	ID_4682	3	0	0.07	-1.45
TraesCS7D02G120600	ID_4690	3	0	0.73	-1.19
TraesCS1D02G381700	ID_4705	3	0	-0.28	-2.4
TraesCS1D02G172300	ID_4710	3	0	0.69	-1.14
TraesCS7D02G413800	ID_4757	3	0	-0.27	-1.58
TraesCS1A02G135100	ID_4766	3	0	-0.09	-1.46
TraesCS7D02G258200	ID_4773	3	0	-0.52	-2
TraesCS6D02G154700	ID_4777	3	0	0.75	-1.54
TraesCS7D02G200600	ID_4781	3	0	0.45	-0.9
TraesCS6A02G117900	ID_4783	3	0	0.06	-1.41
Novel.75215	ID_4785	3	0	0.77	-0.85
TraesCS6A02G198400	ID_4807	3	0	0.45	-0.84
TraesCS2D02G302200	ID_4809	3	0	-0.38	-2.29
TraesCS1B02G063500	ID_4814	3	0	0.02	-1.3
TraesCS6D02G327000	ID_4821	3	0	0.04	-1.27
TraesCS1A02G065600	ID_4841	3	0	0.2	-1.13
TraesCS5A02G317400	ID_4872	3	0	-0.12	-1.7
Novel.16447	ID_4902	3	0	0.35	-0.96
TraesCS5B02G099000	ID_4911	3	0	0.57	-1.87
TraesCS7A02G379700	ID_4922	3	0	0.13	-1.41
TraesCS6A02G321200	ID_4928	3	0	0.16	-1.26
TraesCS4A02G101200	ID_4941	3	0	0.02	-1.84
TraesCS2D02G193800	ID_4944	3	0	-0.19	-2.77
TraesCS3B02G135900	ID_4949	3	0	-0.23	-1.74
TraesCS1A02G168800	ID_4963	3	0	0.08	-1.3
TraesCS3D02G155500	ID_4989	3	0	0.17	-1.22
TraesCS2A02G402700	ID_5006	3	0	-0.52	-2.1
TraesCS4A02G271800	ID_5019	3	0	-0.26	-2.16
Novel.15431	ID_5031	3	0	1.14	-1.35
TraesCS6A02G188600	ID_5034	3	0	0.4	-0.98
TraesCS6D02G233200	ID_5049	3	0	0.61	-1.23
TraesCS6D02G164500	ID_5073	3	0	0.46	-1.28
TraesCS6B02G375500	ID_5089	3	0	-0.13	-2.04
TraesCS5B02G319300	ID_5106	3	0	0.5	-2.23
TraesCS7B02G244400	ID_5123	3	0	0.53	-1.62
TraesCS2D02G318100	ID_5125	3	0	0.09	-2.38
TraesCS5A02G412000	ID_5146	3	0	0.02	-2.17
TraesCS1B02G373400	ID_5164	3	0	-0.44	-2.37
TraesCS5D02G323700	ID_5178	3	0	-0.3	-1.91
TraesCS5D02G105200	ID_5181	3	0	0.29	-1.87
TraesCS4D02G096000	ID_5208	3	0	-0.17	-1.95
TraesCS7A02G066300	ID_5214	3	0	-0.61	-2.88
TraesCS5A02G092900	ID_5217	3	0	0.32	-1.53
TraesCS2B02G420900	ID_5229	3	0	-0.06	-2.31
TraesCS3B02G196600	ID_5233	3	0	0.81	-0.92
TraesCS7A02G421700	ID_5245	3	0	0.8	-0.91
TraesCS6A02G251400	ID_5261	3	0	0.01	-1.68
TraesCS4B02G203300	ID_5264	3	0	-0.25	-2.23
Novel.51113	ID_5299	3	0	-0.2	-2.68
TraesCS2B02G542900	ID_5323	3	0	-0.48	-2.02
TraesCS3B02G323500	ID_5324	3	0	0.97	-2.32
Novel.26737	ID_5379	3	0	0.72	-1.18
TraesCS4A02G028500	ID_5392	3	0	-0.85	-4.13
TraesCS4D02G243600	ID_5394	3	0	-0.11	-2.87
TraesCS6B02G273900	ID_5395	3	0	0.47	-1.31
TraesCS6B02G193500	ID_5401	3	0	1.36	-1.37
TraesCS1A02G232800	ID_5405	3	0	0.07	-1.86
TraesCS2D02G395500	ID_5411	3	0	-0.67	-3.29
TraesCS6B02G205000	ID_5414	3	0	0.78	-1.19
TraesCS3B02G377000	ID_5427	3	0	0.27	-1.61
Novel.75908	ID_5449	3	0	0.44	-1.35
TraesCS1B02G354200	ID_5459	3	0	-0.31	-2.03
TraesCS3B02G136800	ID_5468	3	0	0.56	-1.46
TraesCS2D02G211000	ID_5476	3	0	-0.78	-3.74
TraesCS3B02G136600	ID_5536	3	0	-0.39	-2.09
TraesCS4B02G027400	ID_5548	3	0	-0.04	-1.68
TraesCS4B02G096400	ID_5617	3	0	-0.11	-2
TraesCS7D02G313500	ID_5620	3	0	-0.16	-2.04
TraesCS5B02G339600	ID_5657	3	0	0.3	-1.99
TraesCS3D02G293100	ID_5662	3	0	0.13	-1.91
TraesCS1A02G242800	ID_5665	3	0	-0.58	-2.32
ENSRNA050019423	ID_5670	3	0	1.66	-2.7
TraesCS4D02G092800	ID_5675	3	0	-0.2	-2.21
TraesCS2D02G491200	ID_5695	3	0	-0.48	-2.48
TraesCS4B02G042200	ID_5697	3	0	-0.32	-2.25
TraesCS6B02G225500	ID_5705	3	0	-0.52	-2.28
TraesCS2D02G154600	ID_5722	3	0	0.74	-1.55
TraesCS5B02G222600	ID_5724	3	0	-0.19	-3.03
TraesCS6B02G171500	ID_5725	3	0	0.64	-2.04
Novel.69586	ID_5740	3	0	0.8	-1.75
TraesCS2A02G242600	ID_5774	3	0	-0.44	-2.61
TraesCS7A02G213600	ID_5780	3	0	-0.46	-2.57
TraesCS5B02G493100	ID_5795	3	0	0.27	-1.66
TraesCS7B02G120800	ID_5799	3	0	-0.61	-2.87
TraesCS1A02G042500	ID_5814	3	0	-0.41	-2.78
TraesCS4D02G214800	ID_5819	3	0	-0.9	-3.42
TraesCS2A02G452700	ID_5829	3	0	1.21	-1.46
TraesCS7A02G182500	ID_5838	3	0	-0.39	-3.14
Novel.65653	ID_5839	3	0	0.22	-2.79
TraesCS3A02G288800	ID_5869	3	0	0.82	-1.21
TraesCS5D02G260600	ID_5875	3	0	-0.58	-3.06
TraesCS2B02G559100	ID_5890	3	0	0.56	-1.81
TraesCS4A02G217700	ID_5895	3	0	-0.26	-2.36
TraesCS7B02G210800	ID_5898	3	0	-0.83	-3.13
TraesCS5D02G298200	ID_5900	3	0	-0.01	-2.22
TraesCS2D02G540700	ID_5905	3	0	-0.08	-2.25
TraesCS3A02G209600	ID_5918	3	0	0.66	-1.31
TraesCS2A02G554100	ID_5920	3	0	-0.7	-3.03
TraesCS1A02G284000	ID_5926	3	0	0.29	-1.67
TraesCS3A02G099300	ID_5943	3	0	-0.25	-2.9
TraesCS2A02G304900	ID_5961	3	0	0.21	-2.35
TraesCS1A02G302700	ID_5973	3	0	-0.59	-3
TraesCS3B02G135800	ID_5975	3	0	0.97	-1.79
TraesCS5B02G035500	ID_5976	3	0	-1.3	-4.86
TraesCS2D02G341700	ID_5980	3	0	-0.49	-2.55
TraesCS7D02G424400	ID_5994	3	0	-1.08	-4.21
TraesCS1D02G042900	ID_6009	3	0	-0.16	-3.27
TraesCS3B02G458900	ID_6019	3	0	0.06	-1.86
TraesCS6D02G087200	ID_6040	3	0	0.57	-1.85
TraesCS3B02G611600	ID_6054	3	0	-0.33	-2.3
TraesCS2A02G194000	ID_6062	3	0	0.41	-1.94
TraesCS2A02G017200	ID_6076	3	0	1.31	-2.38
TraesCS3D02G195200	ID_6088	3	0	-0.28	-2.97
TraesCS7A02G421600	ID_6099	3	0	-0.64	-3.06
TraesCS1D02G242800	ID_6122	3	0	-0.11	-2.72
TraesCS6B02G124500	ID_6135	3	0	0.11	-2.16
TraesCS1B02G272100	ID_6152	3	0	0.29	-1.91
TraesCS7A02G370300	ID_6172	3	0	-0.55	-2.7
TraesCS5A02G318800	ID_6212	3	0	1.05	-2.38
TraesCS7D02G376700	ID_6216	3	0	-0.29	-2.41
TraesCS1D02G066600	ID_6225	3	0	0.81	-2.22
TraesCS5D02G231200	ID_6244	3	0	-0.06	-2.56
TraesCS2D02G339800	ID_6245	3	0	-0.14	-2.55
TraesCSU02G075200	ID_6275	3	0	0.95	-1.21
TraesCS6D02G083900	ID_6277	3	0	0.27	-3.41
TraesCS2D02G059400	ID_6279	3	0	-0.29	-3.34
TraesCS1D02G437400	ID_6294	3	0	-0.51	-2.88
TraesCS6A02G096100	ID_6300	3	0	0.22	-2.09
TraesCS7D02G199600	ID_6314	3	0	-0.17	-2.97
TraesCS4A02G422800	ID_6320	3	0	-0.99	-3.8
TraesCS6D02G207900	ID_6325	3	0	-0.72	-2.87
TraesCS2D02G303500	ID_6348	3	0	0.13	-2.42
Novel.55514	ID_6351	3	0	-0.65	-2.92
TraesCS5A02G309200	ID_6368	3	0	-0.79	-3.38
TraesCS2A02G149500	ID_6384	3	0	0.76	-2.26
TraesCS4B02G371600	ID_6396	3	0	1.29	-1.36
TraesCS7A02G008300	ID_6399	3	0	1.17	-1.43
TraesCS6B02G324900	ID_6404	3	0	-1.87	-7.2
TraesCS7D02G457700	ID_6415	3	0	-0.52	-3.18
TraesCS3A02G500600	ID_6435	3	0	-0.2	-3.07
TraesCS1D02G139000	ID_6442	3	0	-0.15	-2.52
TraesCS5A02G393400	ID_6443	3	0	0.18	-2.49
TraesCS2B02G356200	ID_6454	3	0	0.33	-3.66
TraesCS3B02G051700	ID_6455	3	0	0	-2.57
TraesCS7A02G311200	ID_6456	3	0	-0.7	-3.36
TraesCS5A02G067300	ID_6518	3	0	-0.25	-3.76
TraesCS4B02G077500	ID_6525	3	0	-0.64	-3.53
TraesCS1B02G343100	ID_6531	3	0	-0.19	-2.54
TraesCS3D02G507800	ID_6535	3	0	-0.72	-3.58
TraesCS6A02G364300	ID_6634	3	0	-1.35	-5.39
TraesCS2D02G483100	ID_6648	3	0	-1.49	-6.2
TraesCS6B02G397700	ID_6663	3	0	0.47	-3.64
TraesCS1A02G409600	ID_6665	3	0	-0.26	-3.85
TraesCS6A02G166100	ID_6670	3	0	0.84	-2.36
TraesCS2B02G321700	ID_6675	3	0	-0.1	-2.83
Novel.50301	ID_6680	3	0	-0.48	-3.47
TraesCS1A02G329600	ID_6705	3	0	0.11	-3.55
TraesCS2A02G060700	ID_6713	3	0	-0.61	-3.7
TraesCS1A02G127700	ID_6730	3	0	0.08	-2.59
TraesCS7D02G321200	ID_6733	3	0	1.59	-1.63
TraesCS6B02G192000	ID_6750	3	0	-0.06	-2.57
TraesCS3B02G562000	ID_6757	3	0	-0.09	-2.96
TraesCS5B02G074200	ID_6773	3	0	0.31	-3
TraesCS2D02G337000	ID_6782	3	0	-0.25	-5.17
TraesCS3A02G178900	ID_6788	3	0	0.27	-2.95
TraesCS6A02G161200	ID_6823	3	0	0.62	-3.01
TraesCS3B02G413400	ID_6837	3	0	-0.77	-3.93
TraesCS3B02G206600	ID_6839	3	0	-0.1	-2.85
TraesCS1B02G423900	ID_6846	3	0	0.4	-2.97
TraesCS3B02G278600	ID_6851	3	0	-0.88	-3.72
TraesCS4A02G281700	ID_6855	3	0	0.4	-2.87
TraesCS1D02G416900	ID_6861	3	0	-0.14	-3.81
TraesCS7B02G321900	ID_6864	3	0	1.27	-2.37
TraesCS3B02G177600	ID_6875	3	0	0.04	-3.52
TraesCS4B02G031300	ID_6922	3	0	-0.04	-3.74
TraesCS7D02G215600	ID_6956	3	0	-1.31	-5.61
TraesCS2B02G359500	ID_6965	3	0	-0.18	-3.42
TraesCS7B02G087400	ID_6973	3	0	-0.04	-3.12
TraesCS6D02G091600	ID_6975	3	0	-0.27	-3.8
TraesCS2B02G307200	ID_6981	3	0	-0.08	-3.64
TraesCS1B02G156600	ID_7010	3	0	0.05	-2.93
TraesCS4A02G353500	ID_7014	3	0	-0.47	-5.76
TraesCS1A02G378900	ID_7021	3	0	-0.05	-4.4
TraesCS6D02G151700	ID_7024	3	0	0.27	-3.14
TraesCS5D02G050500	ID_7031	3	0	-0.82	-5.84
TraesCS5A02G416000	ID_7053	3	0	-2.24	-8.93
TraesCS2B02G074100	ID_7059	3	0	-0.11	-4.37
TraesCS4A02G237600	ID_7061	3	0	0.1	-3.09
TraesCS6B02G190300	ID_7109	3	0	-0.12	-3.18
TraesCS6B02G159700	ID_7121	3	0	-0.14	-3.71
TraesCS5B02G251700	ID_7132	3	0	-0.64	-3.91
TraesCS4D02G136700	ID_7153	3	0	1.06	-2.07
TraesCS1D02G261300	ID_7158	3	0	0.71	-2.61
TraesCS7D02G265600	ID_7164	3	0	0.43	-3.25
TraesCS7A02G140800	ID_7167	3	0	-1.12	-4.43
TraesCS6D02G293100	ID_7174	3	0	-0.68	-3.96
TraesCS5B02G192800	ID_7181	3	0	-0.1	-4.96
TraesCS7D02G261300	ID_7183	3	0	0.42	-2.77
TraesCS1D02G042700	ID_7188	3	0	2.09	-4.99
TraesCS5A02G223700	ID_7191	3	0	0.54	-4.26
TraesCS2B02G074200	ID_7232	3	0	-1.41	-5.38
TraesCS3D02G182400	ID_7239	3	0	-0.13	-3.24
ENSRNA050020839	ID_7269	3	0	0	-15.27
TraesCS1D02G329100	ID_7277	3	0	-0.4	-3.48
TraesCS3D02G288600	ID_7283	3	0	2.38	-3.93
TraesCS5A02G330600	ID_7301	3	0	2.18	-3.11
TraesCS6D02G246700	ID_7302	3	0	-1.09	-5.07
TraesCS6D02G121200	ID_7310	3	0	-1.28	-4.99
TraesCS2B02G247100	ID_7315	3	0	0.18	-3.12
TraesCS5B02G045400	ID_7322	3	0	-2.63	-10.23
TraesCS5B02G199400	ID_7333	3	0	-0.54	-3.88
TraesCS6B02G132300	ID_7354	3	0	-0.76	-4.25
TraesCS2D02G227600	ID_7355	3	0	-0.46	-3.66
TraesCS1A02G217400	ID_7374	3	0	-0.94	-4.38
TraesCS5B02G331000	ID_7375	3	0	-0.37	-3.64
TraesCS6A02G131300	ID_7378	3	0	-1.56	-6
TraesCS5D02G040800	ID_7416	3	0	-0.18	-5.01
Novel.67864	ID_7418	3	0	1.94	-3.56
TraesCS3B02G567600	ID_7422	3	0	0.54	-4.17
TraesCS1B02G054900	ID_7426	3	0	-0.49	-4.81
TraesCS6D02G250100	ID_7499	3	0	-1.24	-5.2
Novel.12759	ID_7511	3	0	0.1	-3.88
TraesCS6A02G103200	ID_7520	3	0	-0.43	-4.3
TraesCS5D02G078500	ID_7556	3	0	0.55	-3.59
TraesCS1A02G261300	ID_7565	3	0	0.27	-4.11
TraesCS4D02G075900	ID_7568	3	0	-0.86	-4.45
TraesCS2D02G382000	ID_7571	3	0	-0.96	-5.04
TraesCS4D02G363400	ID_7583	3	0	-0.25	-3.87
Novel.8500	ID_7591	3	0	2.14	-2.97
TraesCS4D02G028900	ID_7604	3	0	-0.08	-4.58
TraesCS6B02G027000	ID_7637	3	0	1.9	-2.69
TraesCS1D02G219200	ID_7639	3	0	-0.69	-4.29
TraesCS4B02G224100	ID_7641	3	0	-1.19	-4.8
TraesCS3B02G350700	ID_7650	3	0	-0.67	-5.25
TraesCS1B02G230600	ID_7652	3	0	-0.74	-4.53
TraesCS5D02G098300	ID_7653	3	0	1.51	-2.34
TraesCS1A02G087900	ID_7663	3	0	0.57	-3.14
TraesCS2A02G329700	ID_7671	3	0	-1.42	-5.76
TraesCS2B02G338300	ID_7682	3	0	0.87	-4.52
TraesCS5A02G108500	ID_7684	3	0	-1.22	-6.53
TraesCS1B02G439600	ID_7711	3	0	-0.2	-4.27
Novel.63332	ID_7717	3	0	-2.08	-7.81
TraesCS2D02G154700	ID_7728	3	0	1.09	-3.89
Novel.55366	ID_7733	3	0	-2.51	-9.59
TraesCS4D02G094700	ID_7831	3	0	-0.81	-4.82
TraesCS5A02G032500	ID_7835	3	0	0.78	-3.41
TraesCS1A02G427800	ID_7864	3	0	0.38	-3.75
TraesCS3B02G350100	ID_7876	3	0	-1.19	-5.67
TraesCS5B02G085000	ID_7888	3	0	0.6	-3.46
TraesCS5D02G121100	ID_7906	3	0	-0.91	-4.99
TraesCS3D02G507500	ID_7908	3	0	0.6	-4.19
TraesCS5B02G365600	ID_7910	3	0	-1.34	-6.29
TraesCS3A02G476000	ID_7920	3	0	-1.66	-6.78
TraesCS5B02G163900	ID_7954	3	0	-1.74	-8.67
TraesCS3B02G252200	ID_7959	3	0	-1.62	-6.11
TraesCS1A02G042300	ID_7961	3	0	2.4	-2.47
TraesCS5D02G130500	ID_7988	3	0	1.42	-2.94
ENSRNA050017167	ID_8014	3	0	2.2	-6.53
TraesCS5D02G091900	ID_8035	3	0	2.08	-2.2
TraesCS3A02G377600	ID_8043	3	0	0.36	-5.12
TraesCS5B02G114300	ID_8050	3	0	-0.62	-6.53
TraesCS5A02G542700	ID_8059	3	0	3.11	-3.46
TraesCS5B02G032700	ID_8086	3	0	0.97	-3.59
TraesCS2D02G274700	ID_8099	3	0	-0.66	-5.34
TraesCS4D02G107100	ID_8101	3	0	0.49	-4.46
[truncated: 5,808 more rows]
