# Supplementary material for: Transcriptome Dynamics during Spike Differentiation of Wheat Reveal Amazing Changes in Cell Wall Metabolic Regulators
Source: Int J Mol Sci. 2023 Jul 19;24(14):11666. doi: 10.3390/ijms241411666 (PMC10380499; doi:10.3390/ijms241411666)
Supplement: Supplementary file 1 [file ijms-24-11666-s001.zip › Supplementary Table S5 Go functional enrichment analysis of DEGs.xlsx]

## Sheet: sheet
Supplementary Table S5 Go functional enrichment analysis of DEGs
ID	Descrption	class	Pvalue	num	ratio
GO:0044815	DNA packaging complex	Cellular Component	9.89624e-68	215	0.351
GO:0032993	protein-DNA complex	Cellular Component	2.52614e-67	219	0.344
GO:0044427	chromosomal part	Cellular Component	6.28155e-67	258	0.305
GO:0000786	nucleosome	Cellular Component	2.89379e-66	211	0.35
GO:0005694	chromosome	Cellular Component	6.20452e-64	277	0.282
GO:0000785	chromatin	Cellular Component	1.00739e-58	212	0.319
GO:0046982	protein heterodimerization activity	Molecular Function	6.16476e-56	208	0.297
GO:0071103	DNA conformation change	Biological Process	1.03103e-51	131	0.399
GO:0006323	DNA packaging	Biological Process	8.04461e-51	115	0.441
GO:0006334	nucleosome assembly	Biological Process	8.66324e-47	105	0.443
GO:0031497	chromatin assembly	Biological Process	2.30292e-46	105	0.439
GO:0009414	response to water deprivation	Biological Process	2.87016e-45	120	0.383
GO:0006333	chromatin assembly or disassembly	Biological Process	1.01226e-44	105	0.425
GO:0034728	nucleosome organization	Biological Process	1.01226e-44	105	0.425
GO:0009415	response to water	Biological Process	2.13171e-40	121	0.347
GO:0065004	protein-DNA complex assembly	Biological Process	1.55871e-38	113	0.352
GO:0005911	cell-cell junction	Cellular Component	1.43449e-37	119	0.349
GO:0009506	plasmodesma	Cellular Component	1.43449e-37	119	0.349
GO:0030054	cell junction	Cellular Component	1.43449e-37	119	0.349
GO:0055044	symplast	Cellular Component	1.43449e-37	119	0.349
GO:0071824	protein-DNA complex subunit organization	Biological Process	6.04972e-37	113	0.34
GO:0016787	hydrolase activity	Molecular Function	6.62983e-36	1177	0.125
GO:0051276	chromosome organization	Biological Process	9.40093e-35	195	0.23
GO:0016798	hydrolase activity, acting on glycosyl bonds	Molecular Function	1.9112e-26	281	0.171
GO:0001101	response to acid chemical	Biological Process	3.49523e-25	153	0.219
GO:0010035	response to inorganic substance	Biological Process	1.20995e-24	134	0.232
GO:0004553	hydrolase activity, hydrolyzing O-glycosyl compounds	Molecular Function	1.89142e-24	254	0.173
GO:0006270	DNA replication initiation	Biological Process	3.4036e-23	29	0.763
GO:0006260	DNA replication	Biological Process	1.61029e-22	88	0.281
GO:0009579	thylakoid	Cellular Component	8.85371e-22	203	0.19
GO:0005730	nucleolus	Cellular Component	8.86968e-22	99	0.27
GO:0005774	vacuolar membrane	Cellular Component	1.39876e-21	101	0.265
GO:0044437	vacuolar part	Cellular Component	1.39876e-21	101	0.265
GO:0009522	photosystem I	Cellular Component	5.58094e-21	52	0.413
GO:1901700	response to oxygen-containing compound	Biological Process	2.63148e-21	170	0.192
GO:0006325	chromatin organization	Biological Process	3.98812e-21	129	0.217
GO:0003677	DNA binding	Molecular Function	3.42869e-21	771	0.123
GO:0005975	carbohydrate metabolic process	Biological Process	6.11812e-21	420	0.141
GO:0042555	MCM complex	Cellular Component	4.64896e-19	18	1
GO:0006928	movement of cell or subcellular component	Biological Process	1.00054e-19	58	0.341
GO:0006259	DNA metabolic process	Biological Process	1.76177e-19	179	0.181
GO:0003777	microtubule motor activity	Molecular Function	1.5491e-19	56	0.346
GO:0016843	amine-lyase activity	Molecular Function	2.8866e-19	36	0.5
GO:0016844	strictosidine synthase activity	Molecular Function	2.8866e-19	36	0.5
GO:0045229	external encapsulating structure organization	Biological Process	3.44086e-19	141	0.198
GO:0016168	chlorophyll binding	Molecular Function	5.01186e-19	38	0.469
GO:0007018	microtubule-based movement	Biological Process	7.73846e-19	56	0.337
GO:0005773	vacuole	Cellular Component	4.7257e-18	119	0.22
GO:0071554	cell wall organization or biogenesis	Biological Process	1.71996e-18	169	0.181
GO:0018298	protein-chromophore linkage	Biological Process	1.97911e-18	37	0.468
GO:0042546	cell wall biogenesis	Biological Process	9.70701e-18	81	0.252
GO:0007049	cell cycle	Biological Process	1.47364e-17	117	0.207
GO:0045492	xylan biosynthetic process	Biological Process	3.07192e-17	28	0.571
GO:0005886	plasma membrane	Cellular Component	1.55208e-16	230	0.165
GO:0008017	microtubule binding	Molecular Function	8.08317e-17	72	0.26
GO:0003774	motor activity	Molecular Function	1.28199e-16	61	0.286
GO:0046983	protein dimerization activity	Molecular Function	1.3383e-16	274	0.147
GO:0016984	ribulose-bisphosphate carboxylase activity	Molecular Function	1.44005e-16	20	0.769
GO:0009853	photorespiration	Biological Process	2.56017e-16	23	0.657
GO:0071944	cell periphery	Cellular Component	1.0556e-15	308	0.149
GO:0070592	cell wall polysaccharide biosynthetic process	Biological Process	3.02198e-16	29	0.518
GO:0009765	photosynthesis, light harvesting	Biological Process	3.64373e-16	39	0.394
GO:0044038	cell wall macromolecule biosynthetic process	Biological Process	5.61986e-16	29	0.509
GO:0070589	cellular component macromolecule biosynthetic process	Biological Process	5.61986e-16	29	0.509
GO:0030198	extracellular matrix organization	Biological Process	7.22083e-16	34	0.436
GO:0043062	extracellular structure organization	Biological Process	7.22083e-16	34	0.436
GO:0016840	carbon-nitrogen lyase activity	Molecular Function	7.64305e-16	48	0.327
GO:0006261	DNA-dependent DNA replication	Biological Process	1.32026e-15	44	0.346
GO:0009628	response to abiotic stimulus	Biological Process	1.60956e-15	195	0.16
GO:0015977	carbon fixation	Biological Process	2.45595e-15	26	0.542
GO:0009834	plant-type secondary cell wall biogenesis	Biological Process	4.61861e-15	22	0.629
GO:0007017	microtubule-based process	Biological Process	6.11102e-15	89	0.217
GO:0022402	cell cycle process	Biological Process	8.38954e-15	91	0.213
GO:0016043	cellular component organization	Biological Process	1.46902e-14	453	0.127
GO:0080110	sporopollenin biosynthetic process	Biological Process	2.60836e-14	13	1
GO:0010410	hemicellulose metabolic process	Biological Process	6.72404e-14	56	0.268
GO:0010208	pollen wall assembly	Biological Process	7.40328e-14	21	0.6
GO:0010927	cellular component assembly involved in morphogenesis	Biological Process	7.40328e-14	21	0.6
GO:0085029	extracellular matrix assembly	Biological Process	7.40328e-14	21	0.6
GO:0010383	cell wall polysaccharide metabolic process	Biological Process	8.20385e-14	57	0.264
GO:0015631	tubulin binding	Molecular Function	8.50083e-14	72	0.229
GO:0071840	cellular component organization or biogenesis	Biological Process	1.63262e-13	495	0.123
GO:0009832	plant-type cell wall biogenesis	Biological Process	1.82033e-13	36	0.356
GO:0044262	cellular carbohydrate metabolic process	Biological Process	2.17671e-13	123	0.178
GO:0045491	xylan metabolic process	Biological Process	3.64418e-13	28	0.431
GO:0043228	non-membrane-bounded organelle	Cellular Component	9.26622e-13	401	0.134
GO:0043232	intracellular non-membrane-bounded organelle	Cellular Component	9.26622e-13	401	0.134
GO:0004564	beta-fructofuranosidase activity	Molecular Function	4.28365e-13	20	0.588
GO:0071555	cell wall organization	Biological Process	7.03527e-13	120	0.177
GO:0044036	cell wall macromolecule metabolic process	Biological Process	9.8986e-13	68	0.227
GO:0044264	cellular polysaccharide metabolic process	Biological Process	1.33801e-12	96	0.192
GO:0004575	sucrose alpha-glucosidase activity	Molecular Function	4.00991e-12	18	0.6
GO:0090599	alpha-glucosidase activity	Molecular Function	4.00991e-12	18	0.6
GO:0015926	glucosidase activity	Molecular Function	4.48381e-12	26	0.419
GO:0006461	protein complex assembly	Biological Process	5.71155e-12	120	0.172
GO:0070271	protein complex biogenesis	Biological Process	5.71155e-12	120	0.172
GO:0044085	cellular component biogenesis	Biological Process	1.38447e-11	252	0.137
GO:0006996	organelle organization	Biological Process	1.56631e-11	282	0.133
GO:0016818	hydrolase activity, acting on acid anhydrides, in phosphorus-containing anhydrides	Molecular Function	1.63872e-11	259	0.135
GO:0010584	pollen exine formation	Biological Process	2.0903e-11	18	0.562
GO:0032403	protein complex binding	Molecular Function	2.00062e-11	84	0.192
GO:0005576	extracellular region	Cellular Component	6.49786e-11	271	0.14
GO:0016817	hydrolase activity, acting on acid anhydrides	Molecular Function	3.64022e-11	259	0.134
GO:0016788	hydrolase activity, acting on ester bonds	Molecular Function	5.01391e-11	309	0.129
GO:0071822	protein complex subunit organization	Biological Process	8.7749e-11	145	0.155
GO:0009555	pollen development	Biological Process	8.82382e-11	39	0.281
GO:0016462	pyrophosphatase activity	Molecular Function	1.08583e-10	252	0.133
GO:0015979	photosynthesis	Biological Process	1.20647e-10	118	0.165
GO:0000808	origin recognition complex	Cellular Component	3.12452e-10	13	0.722
GO:0042221	response to chemical	Biological Process	2.06171e-10	249	0.134
GO:0005976	polysaccharide metabolic process	Biological Process	2.15424e-10	112	0.166
GO:0051321	meiotic cell cycle	Biological Process	3.34129e-10	41	0.261
GO:0022607	cellular component assembly	Biological Process	3.64512e-10	177	0.144
GO:0008643	carbohydrate transport	Biological Process	4.97717e-10	34	0.291
GO:0004650	polygalacturonase activity	Molecular Function	4.44226e-10	38	0.27
GO:0019748	secondary metabolic process	Biological Process	6.34766e-10	48	0.234
GO:0044248	cellular catabolic process	Biological Process	7.40429e-10	285	0.128
GO:0017111	nucleoside-triphosphatase activity	Molecular Function	7.01862e-10	237	0.133
GO:0003678	DNA helicase activity	Molecular Function	1.78476e-09	26	0.333
GO:0009698	phenylpropanoid metabolic process	Biological Process	2.47171e-09	41	0.246
GO:0006950	response to stress	Biological Process	3.01764e-09	388	0.12
GO:0016829	lyase activity	Molecular Function	4.21262e-09	148	0.145
GO:0015020	glucuronosyltransferase activity	Molecular Function	4.41328e-09	16	0.485
GO:0048046	apoplast	Cellular Component	9.68699e-09	94	0.174
GO:0000280	nuclear division	Biological Process	5.32095e-09	47	0.223
GO:1903047	mitotic cell cycle process	Biological Process	5.67104e-09	42	0.236
GO:0008092	cytoskeletal protein binding	Molecular Function	6.45322e-09	90	0.167
GO:1901606	alpha-amino acid catabolic process	Biological Process	9.11794e-09	36	0.254
GO:0034622	cellular macromolecular complex assembly	Biological Process	1.60748e-08	131	0.148
GO:0071669	plant-type cell wall organization or biogenesis	Biological Process	2.11595e-08	50	0.207
GO:0044877	macromolecular complex binding	Molecular Function	2.06201e-08	102	0.157
GO:0043234	protein complex	Cellular Component	4.57886e-08	476	0.12
GO:0005664	nuclear origin of replication recognition complex	Cellular Component	5.92533e-08	8	0.889
GO:0048646	anatomical structure formation involved in morphogenesis	Biological Process	3.06129e-08	32	0.26
GO:0048229	gametophyte development	Biological Process	3.48876e-08	41	0.225
GO:0019253	reductive pentose-phosphate cycle	Biological Process	3.63813e-08	8	0.889
GO:0019685	photosynthesis, dark reaction	Biological Process	3.63813e-08	8	0.889
GO:0007059	chromosome segregation	Biological Process	3.84978e-08	37	0.237
GO:0031981	nuclear lumen	Cellular Component	8.09635e-08	145	0.148
GO:0010876	lipid localization	Biological Process	4.18336e-08	57	0.192
GO:0051726	regulation of cell cycle	Biological Process	4.45002e-08	45	0.213
GO:0009808	lignin metabolic process	Biological Process	5.0431e-08	29	0.271
GO:0009063	cellular amino acid catabolic process	Biological Process	5.06949e-08	36	0.238
GO:0006869	lipid transport	Biological Process	7.52858e-08	55	0.192
GO:0022857	transmembrane transporter activity	Molecular Function	7.16142e-08	380	0.116
GO:0098813	nuclear chromosome segregation	Biological Process	1.0523e-07	34	0.239
GO:0030001	metal ion transport	Biological Process	1.22392e-07	108	0.15
GO:0000278	mitotic cell cycle	Biological Process	1.53255e-07	47	0.201
GO:0009538	photosystem I reaction center	Cellular Component	3.06745e-07	10	0.625
GO:0009056	catabolic process	Biological Process	1.95925e-07	334	0.118
GO:1903046	meiotic cell cycle process	Biological Process	1.99059e-07	33	0.237
GO:0034637	cellular carbohydrate biosynthetic process	Biological Process	2.49964e-07	62	0.177
GO:0016830	carbon-carbon lyase activity	Molecular Function	2.33571e-07	57	0.182
GO:0015018	galactosylgalactosylxylosylprotein 3-beta-glucuronosyltransferase activity	Molecular Function	2.41062e-07	13	0.464
GO:0098807	chloroplast thylakoid membrane protein complex	Cellular Component	5.5014e-07	7	0.875
GO:0043094	cellular metabolic compound salvage	Biological Process	3.01097e-07	27	0.262
GO:0009071	serine family amino acid catabolic process	Biological Process	3.82204e-07	10	0.588
GO:0046577	long-chain-alcohol oxidase activity	Molecular Function	3.39257e-07	7	0.875
GO:0065003	macromolecular complex assembly	Biological Process	4.39218e-07	138	0.138
GO:0009768	photosynthesis, light harvesting in photosystem I	Biological Process	4.80364e-07	11	0.524
GO:0007052	mitotic spindle organization	Biological Process	4.89341e-07	12	0.48
GO:0006310	DNA recombination	Biological Process	5.13532e-07	42	0.203
GO:0033692	cellular polysaccharide biosynthetic process	Biological Process	5.55911e-07	51	0.186
GO:0006633	fatty acid biosynthetic process	Biological Process	5.76756e-07	58	0.177
GO:0016831	carboxy-lyase activity	Molecular Function	5.03362e-07	47	0.192
GO:0003688	DNA replication origin binding	Molecular Function	5.1429e-07	6	1
GO:0072330	monocarboxylic acid biosynthetic process	Biological Process	6.46632e-07	74	0.162
GO:0006631	fatty acid metabolic process	Biological Process	6.82772e-07	69	0.165
GO:0000347	THO complex	Cellular Component	1.61157e-06	12	0.462
GO:0034061	DNA polymerase activity	Molecular Function	8.03025e-07	21	0.292
GO:0004535	poly(A)-specific ribonuclease activity	Molecular Function	8.12874e-07	11	0.5
GO:0005618	cell wall	Cellular Component	1.98321e-06	81	0.162
GO:0030312	external encapsulating structure	Cellular Component	1.98321e-06	81	0.162
GO:0005215	transporter activity	Molecular Function	9.94e-07	386	0.113
GO:0016051	carbohydrate biosynthetic process	Biological Process	1.45123e-06	71	0.161
GO:0070481	nuclear-transcribed mRNA catabolic process, non-stop decay	Biological Process	1.5584e-06	8	0.667
GO:0070966	nuclear-transcribed mRNA catabolic process, no-go decay	Biological Process	1.5584e-06	8	0.667
GO:0043138	3'-5' DNA helicase activity	Molecular Function	1.43126e-06	11	0.478
GO:0044712	single-organism catabolic process	Biological Process	1.8311e-06	189	0.126
GO:0003824	catalytic activity	Molecular Function	1.99891e-06	2914	0.095
GO:0008810	cellulase activity	Molecular Function	2.06339e-06	17	0.321
GO:0045859	regulation of protein kinase activity	Biological Process	2.3545e-06	20	0.286
GO:0031225	anchored component of membrane	Cellular Component	4.48425e-06	28	0.239
GO:0098805	whole membrane	Cellular Component	4.68024e-06	105	0.149
GO:0005874	microtubule	Cellular Component	5.43939e-06	40	0.201
GO:0009521	photosystem	Cellular Component	6.83565e-06	72	0.163
GO:0032989	cellular component morphogenesis	Biological Process	3.66322e-06	32	0.213
GO:0019684	photosynthesis, light reaction	Biological Process	4.02964e-06	56	0.169
GO:0006073	cellular glucan metabolic process	Biological Process	4.26923e-06	70	0.157
GO:0044042	glucan metabolic process	Biological Process	4.26923e-06	70	0.157
GO:0099512	supramolecular fiber	Cellular Component	8.97349e-06	40	0.197
GO:0099513	polymeric cytoskeletal fiber	Cellular Component	8.97349e-06	40	0.197
GO:0001932	regulation of protein phosphorylation	Biological Process	4.79586e-06	20	0.274
GO:0048285	organelle fission	Biological Process	5.34156e-06	47	0.178
GO:0030245	cellulose catabolic process	Biological Process	5.36866e-06	17	0.304
GO:0051275	beta-glucan catabolic process	Biological Process	5.36866e-06	17	0.304
GO:0007346	regulation of mitotic cell cycle	Biological Process	5.87901e-06	21	0.263
GO:0006268	DNA unwinding involved in DNA replication	Biological Process	5.99224e-06	5	1
GO:0043549	regulation of kinase activity	Biological Process	6.01677e-06	20	0.27
GO:0043233	organelle lumen	Cellular Component	1.29719e-05	153	0.134
GO:0070013	intracellular organelle lumen	Cellular Component	1.29719e-05	153	0.134
GO:0007126	meiotic nuclear division	Biological Process	6.38135e-06	28	0.222
GO:0060236	regulation of mitotic spindle organization	Biological Process	9.02109e-06	9	0.5
GO:0090224	regulation of spindle organization	Biological Process	9.02109e-06	9	0.5
GO:0031226	intrinsic component of plasma membrane	Cellular Component	2.09098e-05	29	0.218
GO:0016054	organic acid catabolic process	Biological Process	1.11016e-05	40	0.184
GO:0046395	carboxylic acid catabolic process	Biological Process	1.11016e-05	40	0.184
GO:0002238	response to molecule of fungal origin	Biological Process	1.28867e-05	6	0.75
GO:0016887	ATPase activity	Molecular Function	1.09761e-05	124	0.131
GO:0005634	nucleus	Cellular Component	3.01503e-05	753	0.109
GO:0031974	membrane-enclosed lumen	Cellular Component	3.11134e-05	156	0.132
GO:0032147	activation of protein kinase activity	Biological Process	1.57614e-05	9	0.474
GO:0010411	xyloglucan metabolic process	Biological Process	1.57851e-05	30	0.205
GO:0030261	chromosome condensation	Biological Process	1.60849e-05	11	0.393
GO:0046271	phenylpropanoid catabolic process	Biological Process	1.6258e-05	21	0.247
GO:0046274	lignin catabolic process	Biological Process	1.6258e-05	21	0.247
GO:0042325	regulation of phosphorylation	Biological Process	1.74274e-05	20	0.253
GO:0052716	hydroquinone:oxygen oxidoreductase activity	Molecular Function	1.44173e-05	21	0.247
GO:1901565	organonitrogen compound catabolic process	Biological Process	1.81894e-05	56	0.16
GO:0070192	chromosome organization involved in meiotic cell cycle	Biological Process	1.97462e-05	14	0.318
GO:0010564	regulation of cell cycle process	Biological Process	2.04275e-05	24	0.226
GO:0000271	polysaccharide biosynthetic process	Biological Process	2.12388e-05	51	0.165
GO:0006544	glycine metabolic process	Biological Process	2.12938e-05	10	0.417
GO:0032886	regulation of microtubule-based process	Biological Process	2.37993e-05	11	0.379
GO:0019439	aromatic compound catabolic process	Biological Process	2.55182e-05	64	0.152
GO:1902074	response to salt	Biological Process	2.56269e-05	7	0.583
GO:0070507	regulation of microtubule cytoskeleton organization	Biological Process	2.63545e-05	9	0.45
GO:1901575	organic substance catabolic process	Biological Process	2.74154e-05	249	0.116
GO:0003887	DNA-directed DNA polymerase activity	Molecular Function	2.11734e-05	18	0.265
GO:0044282	small molecule catabolic process	Biological Process	2.85276e-05	47	0.167
GO:0071025	RNA surveillance	Biological Process	2.90732e-05	8	0.5
GO:1901361	organic cyclic compound catabolic process	Biological Process	3.06992e-05	65	0.151
GO:0044699	single-organism process	Biological Process	3.23746e-05	2003	0.096
GO:0004386	helicase activity	Molecular Function	2.5629e-05	42	0.174
GO:0030243	cellulose metabolic process	Biological Process	4.65978e-05	32	0.189
GO:0044550	secondary metabolite biosynthetic process	Biological Process	4.86806e-05	21	0.231
GO:0006558	L-phenylalanine metabolic process	Biological Process	5.44138e-05	20	0.235
GO:1902221	erythrose 4-phosphate/phosphoenolpyruvate family amino acid metabolic process	Biological Process	5.44138e-05	20	0.235
GO:0044275	cellular carbohydrate catabolic process	Biological Process	5.9993e-05	22	0.222
GO:0030388	fructose 1,6-bisphosphate metabolic process	Biological Process	6.60281e-05	9	0.409
GO:2000652	regulation of secondary cell wall biogenesis	Biological Process	6.64168e-05	4	1
GO:0016762	xyloglucan:xyloglucosyl transferase activity	Molecular Function	4.9308e-05	28	0.199
GO:0016796	exonuclease activity, active with either ribo- or deoxyribonucleic acids and producing 5'-phosphomonoesters	Molecular Function	5.19667e-05	17	0.258
GO:0010215	cellulose microfibril organization	Biological Process	7.09094e-05	13	0.302
GO:0070726	cell wall assembly	Biological Process	7.09094e-05	13	0.302
GO:0071668	plant-type cell wall assembly	Biological Process	7.09094e-05	13	0.302
GO:0048869	cellular developmental process	Biological Process	7.33254e-05	52	0.156
GO:0018685	alkane 1-monooxygenase activity	Molecular Function	6.42319e-05	4	1
GO:0043140	ATP-dependent 3'-5' DNA helicase activity	Molecular Function	6.42319e-05	4	1
GO:0055085	transmembrane transport	Biological Process	8.464e-05	349	0.109
GO:0043933	macromolecular complex subunit organization	Biological Process	8.82351e-05	187	0.118
GO:0015925	galactosidase activity	Molecular Function	6.94399e-05	15	0.273
GO:0009507	chloroplast	Cellular Component	0.000153032	248	0.12
GO:1990391	DNA repair complex	Cellular Component	0.000170298	10	0.357
GO:0006269	DNA replication, synthesis of RNA primer	Biological Process	0.000107651	5	0.714
GO:0000819	sister chromatid segregation	Biological Process	0.000112026	22	0.214
GO:0044765	single-organism transport	Biological Process	0.000120946	520	0.105
GO:0051273	beta-glucan metabolic process	Biological Process	0.000126756	36	0.172
GO:0009653	anatomical structure morphogenesis	Biological Process	0.000131183	55	0.15
GO:0009534	chloroplast thylakoid	Cellular Component	0.000235672	73	0.145
GO:0031976	plastid thylakoid	Cellular Component	0.000235672	73	0.145
GO:0030894	replisome	Cellular Component	0.000240548	7	0.467
GO:0043601	nuclear replisome	Cellular Component	0.000240548	7	0.467
GO:0003896	DNA primase activity	Molecular Function	0.000103397	5	0.714
GO:0008026	ATP-dependent helicase activity	Molecular Function	0.000109762	13	0.289
GO:0070035	purine NTP-dependent helicase activity	Molecular Function	0.000109762	13	0.289
GO:0042743	hydrogen peroxide metabolic process	Biological Process	0.000143939	87	0.134
GO:0044772	mitotic cell cycle phase transition	Biological Process	0.000146853	15	0.259
GO:0045132	meiotic chromosome segregation	Biological Process	0.000152515	13	0.283
GO:0007076	mitotic chromosome condensation	Biological Process	0.000163075	7	0.467
GO:0003918	DNA topoisomerase type II (ATP-hydrolyzing) activity	Molecular Function	0.00013323	10	0.345
GO:0061505	DNA topoisomerase II activity	Molecular Function	0.00013323	10	0.345
GO:0019220	regulation of phosphate metabolic process	Biological Process	0.000180958	25	0.195
GO:0051174	regulation of phosphorus metabolic process	Biological Process	0.000180958	25	0.195
GO:0008792	arginine decarboxylase activity	Molecular Function	0.000159677	6	0.545
GO:0004565	beta-galactosidase activity	Molecular Function	0.000160345	11	0.314
GO:0016614	oxidoreductase activity, acting on CH-OH group of donors	Molecular Function	0.00016148	60	0.145
GO:0015085	calcium ion transmembrane transporter activity	Molecular Function	0.000165143	15	0.254
GO:0051087	chaperone binding	Molecular Function	0.000165143	15	0.254
GO:0016020	membrane	Cellular Component	0.000348526	1823	0.101
GO:0008622	epsilon DNA polymerase complex	Cellular Component	0.000356091	5	0.625
GO:0032787	monocarboxylic acid metabolic process	Biological Process	0.000197491	105	0.128
GO:1902578	single-organism localization	Biological Process	0.000204536	520	0.104
GO:0009065	glutamine family amino acid catabolic process	Biological Process	0.000211154	9	0.36
GO:0045860	positive regulation of protein kinase activity	Biological Process	0.000211154	9	0.36
GO:0000724	double-strand break repair via homologous recombination	Biological Process	0.000219507	17	0.233
GO:0009251	glucan catabolic process	Biological Process	0.000219507	17	0.233
GO:0044247	cellular polysaccharide catabolic process	Biological Process	0.000219507	17	0.233
GO:0046906	tetrapyrrole binding	Molecular Function	0.000186277	283	0.11
GO:0006811	ion transport	Biological Process	0.000263459	190	0.115
GO:0009535	chloroplast thylakoid membrane	Cellular Component	0.000526953	63	0.146
GO:0055035	plastid thylakoid membrane	Cellular Component	0.000526953	63	0.146
GO:0009536	plastid	Cellular Component	0.000539977	249	0.117
GO:0009699	phenylpropanoid biosynthetic process	Biological Process	0.000293327	16	0.235
GO:0001676	long-chain fatty acid metabolic process	Biological Process	0.000308115	4	0.8
GO:0006565	L-serine catabolic process	Biological Process	0.000308115	4	0.8
GO:1904481	response to tetrahydrofolate	Biological Process	0.000308115	4	0.8
GO:1904482	cellular response to tetrahydrofolate	Biological Process	0.000308115	4	0.8
GO:0006546	glycine catabolic process	Biological Process	0.00030889	6	0.5
GO:0000725	recombinational repair	Biological Process	0.000309698	17	0.227
GO:0004022	alcohol dehydrogenase (NAD) activity	Molecular Function	0.000255262	5	0.625
GO:0007067	mitotic nuclear division	Biological Process	0.000318715	18	0.22
GO:0007051	spindle organization	Biological Process	0.000325119	15	0.242
GO:0044770	cell cycle phase transition	Biological Process	0.000325119	15	0.242
GO:0015630	microtubule cytoskeleton	Cellular Component	0.000583892	43	0.16
GO:0031224	intrinsic component of membrane	Cellular Component	0.000619693	1502	0.102
GO:0051338	regulation of transferase activity	Biological Process	0.000356114	24	0.19
GO:0003979	UDP-glucose 6-dehydrogenase activity	Molecular Function	0.000295082	6	0.5
GO:0016713	oxidoreductase activity, acting on paired donors, with incorporation or reduction of molecular oxygen, reduced iron-sulfur protein as one donor, and incorporation of one atom of oxygen	Molecular Function	0.000298168	4	0.8
GO:0070905	serine binding	Molecular Function	0.000298168	4	0.8
GO:0005829	cytosol	Cellular Component	0.000709836	152	0.124
GO:0000109	nucleotide-excision repair complex	Cellular Component	0.000737635	5	0.556
GO:0001934	positive regulation of protein phosphorylation	Biological Process	0.000410176	9	0.333
GO:0045143	homologous chromosome segregation	Biological Process	0.000410176	9	0.333
GO:0044763	single-organism cellular process	Biological Process	0.000432031	1347	0.097
GO:0042744	hydrogen peroxide catabolic process	Biological Process	0.000450366	83	0.131
GO:0007127	meiosis I	Biological Process	0.000469068	15	0.234
GO:0016799	hydrolase activity, hydrolyzing N-glycosyl compounds	Molecular Function	0.000391589	26	0.182
GO:0033186	CAF-1 complex	Cellular Component	0.000885853	3	1
GO:0043596	nuclear replication fork	Cellular Component	0.000918083	7	0.389
GO:0005985	sucrose metabolic process	Biological Process	0.000521496	14	0.241
GO:0044428	nuclear part	Cellular Component	0.00100811	172	0.121
GO:0016682	oxidoreductase activity, acting on diphenols and related substances as donors, oxygen as acceptor	Molecular Function	0.000454372	24	0.186
GO:0000175	3'-5'-exoribonuclease activity	Molecular Function	0.000460534	11	0.282
GO:0033260	nuclear DNA replication	Biological Process	0.000552976	5	0.556
GO:0033674	positive regulation of kinase activity	Biological Process	0.000556308	9	0.321
GO:0031399	regulation of protein modification process	Biological Process	0.000583085	30	0.169
GO:0070588	calcium ion transmembrane transport	Biological Process	0.000626193	11	0.275
GO:0015976	carbon utilization	Biological Process	0.000632351	7	0.389
GO:0004324	ferredoxin-NADP+ reductase activity	Molecular Function	0.000531816	5	0.556
GO:0008283	cell proliferation	Biological Process	0.000693059	13	0.245
GO:0033043	regulation of organelle organization	Biological Process	0.000705661	29	0.17
GO:0006267	pre-replicative complex assembly involved in nuclear cell cycle DNA replication	Biological Process	0.000735975	3	1
GO:0006949	syncytium formation	Biological Process	0.000735975	3	1
GO:0009623	response to parasitic fungus	Biological Process	0.000735975	3	1
GO:0010448	vegetative meristem growth	Biological Process	0.000735975	3	1
GO:0019048	modulation by virus of host morphology or physiology	Biological Process	0.000735975	3	1
GO:0019310	inositol catabolic process	Biological Process	0.000735975	3	1
GO:0019419	sulfate reduction	Biological Process	0.000735975	3	1
GO:0030639	polyketide biosynthetic process	Biological Process	0.000735975	3	1
GO:0031058	positive regulation of histone modification	Biological Process	0.000735975	3	1
GO:0031062	positive regulation of histone methylation	Biological Process	0.000735975	3	1
GO:0031534	minus-end directed microtubule sliding	Biological Process	0.000735975	3	1
GO:0036388	pre-replicative complex assembly	Biological Process	0.000735975	3	1
GO:0051012	microtubule sliding	Biological Process	0.000735975	3	1
GO:0061085	regulation of histone H3-K27 methylation	Biological Process	0.000735975	3	1
GO:0061087	positive regulation of histone H3-K27 methylation	Biological Process	0.000735975	3	1
GO:0070734	histone H3-K27 methylation	Biological Process	0.000735975	3	1
GO:0071480	cellular response to gamma radiation	Biological Process	0.000735975	3	1
GO:1902299	pre-replicative complex assembly involved in cell cycle DNA replication	Biological Process	0.000735975	3	1
GO:1903310	positive regulation of chromatin modification	Biological Process	0.000735975	3	1
GO:2001252	positive regulation of chromosome organization	Biological Process	0.000735975	3	1
GO:0010026	trichome differentiation	Biological Process	0.000742448	9	0.31
GO:0006816	calcium ion transport	Biological Process	0.000785343	15	0.224
GO:0000079	regulation of cyclin-dependent protein serine/threonine kinase activity	Biological Process	0.000786624	11	0.268
GO:1904029	regulation of cyclin-dependent protein kinase activity	Biological Process	0.000786624	11	0.268
GO:0008272	sulfate transport	Biological Process	0.000790518	10	0.286
GO:0009074	aromatic amino acid family catabolic process	Biological Process	0.000796629	17	0.21
GO:0006302	double-strand break repair	Biological Process	0.000825808	20	0.194
GO:0003720	telomerase activity	Molecular Function	0.000717658	3	1
GO:0003721	telomerase RNA reverse transcriptase activity	Molecular Function	0.000717658	3	1
GO:0003973	(S)-2-hydroxy-acid oxidase activity	Molecular Function	0.000717658	3	1
GO:0004047	aminomethyltransferase activity	Molecular Function	0.000717658	3	1
GO:0008569	ATP-dependent microtubule motor activity, minus-end-directed	Molecular Function	0.000717658	3	1
GO:0008891	glycolate oxidase activity	Molecular Function	0.000717658	3	1
GO:0008974	phosphoribulokinase activity	Molecular Function	0.000717658	3	1
GO:0048040	UDP-glucuronate decarboxylase activity	Molecular Function	0.000717658	3	1
GO:0050113	inositol oxygenase activity	Molecular Function	0.000717658	3	1
GO:0052739	phosphatidylserine 1-acylhydrolase activity	Molecular Function	0.000717658	3	1
GO:0071558	histone demethylase activity (H3-K27 specific)	Molecular Function	0.000717658	3	1
GO:0090439	tetraketide alpha-pyrone synthase activity	Molecular Function	0.000717658	3	1
GO:0008271	secondary active sulfate transmembrane transporter activity	Molecular Function	0.000741217	10	0.286
GO:0015116	sulfate transmembrane transporter activity	Molecular Function	0.000741217	10	0.286
GO:1901682	sulfur compound transmembrane transporter activity	Molecular Function	0.000741217	10	0.286
GO:0046655	folic acid metabolic process	Biological Process	0.000856374	6	0.429
GO:0071417	cellular response to organonitrogen compound	Biological Process	0.000857843	4	0.667
GO:0007129	synapsis	Biological Process	0.000859687	8	0.333
GO:0008289	lipid binding	Molecular Function	0.000771043	66	0.133
GO:0004024	alcohol dehydrogenase activity, zinc-dependent	Molecular Function	0.00083067	4	0.667
GO:0042623	ATPase activity, coupled	Molecular Function	0.000869358	81	0.127
GO:0022804	active transmembrane transporter activity	Molecular Function	0.000870046	119	0.119
GO:0005351	sugar:proton symporter activity	Molecular Function	0.000878709	7	0.368
GO:0005402	cation:sugar symporter activity	Molecular Function	0.000878709	7	0.368
GO:0000272	polysaccharide catabolic process	Biological Process	0.000968571	33	0.159
GO:0005984	disaccharide metabolic process	Biological Process	0.00096863	23	0.181
GO:0044454	nuclear chromosome part	Cellular Component	0.00158679	25	0.18
GO:0000228	nuclear chromosome	Cellular Component	0.00161637	28	0.173
GO:0016679	oxidoreductase activity, acting on diphenols and related substances as donors	Molecular Function	0.000916479	26	0.172
GO:0004497	monooxygenase activity	Molecular Function	0.00093081	138	0.116
GO:0072348	sulfur compound transport	Biological Process	0.00100681	10	0.278
GO:0006281	DNA repair	Biological Process	0.00103194	73	0.13
GO:0098687	chromosomal region	Cellular Component	0.0017212	15	0.221
GO:0042651	thylakoid membrane	Cellular Component	0.00174051	72	0.136
GO:0005887	integral component of plasma membrane	Cellular Component	0.00177096	13	0.236
GO:0010287	plastoglobule	Cellular Component	0.00191432	14	0.226
GO:0016021	integral component of membrane	Cellular Component	0.00203406	1484	0.101
GO:0044723	single-organism carbohydrate metabolic process	Biological Process	0.00117587	152	0.115
GO:0004089	carbonate dehydratase activity	Molecular Function	0.00111829	13	0.232
GO:0030597	RNA glycosylase activity	Molecular Function	0.00115699	19	0.192
GO:0030598	rRNA N-glycosylase activity	Molecular Function	0.00115699	19	0.192
GO:0015144	carbohydrate transmembrane transporter activity	Molecular Function	0.00119163	10	0.27
GO:0030983	mismatched DNA binding	Molecular Function	0.00119163	10	0.27
GO:0004003	ATP-dependent DNA helicase activity	Molecular Function	0.00119431	9	0.29
GO:0042132	fructose 1,6-bisphosphate 1-phosphatase activity	Molecular Function	0.0012621	6	0.4
GO:0000775	chromosome, centromeric region	Cellular Component	0.00228563	12	0.24
GO:0034357	photosynthetic membrane	Cellular Component	0.00240328	97	0.128
GO:0044459	plasma membrane part	Cellular Component	0.00242919	34	0.159
GO:0046658	anchored component of plasma membrane	Cellular Component	0.00272001	16	0.205
GO:0031386	protein tag	Molecular Function	0.00148881	10	0.263
GO:0004532	exoribonuclease activity	Molecular Function	0.00151264	12	0.235
GO:0016896	exoribonuclease activity, producing 5'-phosphomonoesters	Molecular Function	0.00151264	12	0.235
GO:0051304	chromosome separation	Biological Process	0.00148356	11	0.25
GO:0006730	one-carbon metabolic process	Biological Process	0.00158467	10	0.263
GO:0010562	positive regulation of phosphorus metabolic process	Biological Process	0.00162233	9	0.281
GO:0042327	positive regulation of phosphorylation	Biological Process	0.00162233	9	0.281
GO:0045937	positive regulation of phosphate metabolic process	Biological Process	0.00162233	9	0.281
GO:0007131	reciprocal meiotic recombination	Biological Process	0.00162284	12	0.235
GO:0035825	reciprocal DNA recombination	Biological Process	0.00162284	12	0.235
GO:0009523	photosystem II	Cellular Component	0.00297905	52	0.142
GO:0016731	oxidoreductase activity, acting on iron-sulfur proteins as donors, NAD or NADP as acceptor	Molecular Function	0.0016729	5	0.455
GO:0000070	mitotic sister chromatid segregation	Biological Process	0.00166515	16	0.203
GO:0008094	DNA-dependent ATPase activity	Molecular Function	0.00173619	20	0.182
GO:0010413	glucuronoxylan metabolic process	Biological Process	0.00173723	5	0.455
GO:0010417	glucuronoxylan biosynthetic process	Biological Process	0.00173723	5	0.455
GO:0048658	anther wall tapetum development	Biological Process	0.00173723	5	0.455
GO:0005516	calmodulin binding	Molecular Function	0.00176893	27	0.163
GO:0006812	cation transport	Biological Process	0.00180839	140	0.115
GO:0005388	calcium-transporting ATPase activity	Molecular Function	0.00184339	10	0.256
GO:0006527	arginine catabolic process	Biological Process	0.00194934	6	0.375
GO:0010089	xylem development	Biological Process	0.00194934	6	0.375
GO:0006298	mismatch repair	Biological Process	0.00196079	10	0.256
GO:0004222	metalloendopeptidase activity	Molecular Function	0.00200602	29	0.158
GO:1901476	carbohydrate transporter activity	Molecular Function	0.00226311	10	0.25
GO:0032392	DNA geometric change	Biological Process	0.00245472	7	0.318
GO:0032508	DNA duplex unwinding	Biological Process	0.00245472	7	0.318
GO:0031625	ubiquitin protein ligase binding	Molecular Function	0.00254947	13	0.213
GO:0008725	DNA-3-methyladenine glycosylase activity	Molecular Function	0.00266828	6	0.353
GO:0043733	DNA-3-methylbase glycosylase activity	Molecular Function	0.00266828	6	0.353
GO:0003964	RNA-directed DNA polymerase activity	Molecular Function	0.00267794	3	0.75
GO:0004467	long-chain fatty acid-CoA ligase activity	Molecular Function	0.00267794	3	0.75
GO:0015645	fatty acid ligase activity	Molecular Function	0.00267794	3	0.75
GO:1990841	promoter-specific chromatin binding	Molecular Function	0.00267794	3	0.75
GO:0016684	oxidoreductase activity, acting on peroxide as acceptor	Molecular Function	0.0027413	93	0.12
GO:0015662	ATPase activity, coupled to transmembrane movement of ions, phosphorylative mechanism	Molecular Function	0.00275739	15	0.197
GO:0006974	cellular response to DNA damage stimulus	Biological Process	0.00255121	74	0.125
GO:0071900	regulation of protein serine/threonine kinase activity	Biological Process	0.00261959	11	0.234
GO:0000226	microtubule cytoskeleton organization	Biological Process	0.0026571	29	0.156
GO:0007097	nuclear migration	Biological Process	0.00274465	3	0.75
GO:0009608	response to symbiont	Biological Process	0.00274465	3	0.75
GO:0009610	response to symbiotic fungus	Biological Process	0.00274465	3	0.75
GO:0033314	mitotic DNA replication checkpoint	Biological Process	0.00274465	3	0.75
GO:0040023	establishment of nucleus localization	Biological Process	0.00274465	3	0.75
GO:0042631	cellular response to water deprivation	Biological Process	0.00274465	3	0.75
GO:0042759	long-chain fatty acid biosynthetic process	Biological Process	0.00274465	3	0.75
GO:0048654	anther morphogenesis	Biological Process	0.00274465	3	0.75
GO:0048655	anther wall tapetum morphogenesis	Biological Process	0.00274465	3	0.75
GO:0051647	nucleus localization	Biological Process	0.00274465	3	0.75
GO:0071462	cellular response to water stimulus	Biological Process	0.00274465	3	0.75
GO:0002237	response to molecule of bacterial origin	Biological Process	0.00275747	5	0.417
GO:0051701	interaction with host	Biological Process	0.00275747	5	0.417
GO:0003916	DNA topoisomerase activity	Molecular Function	0.00293148	11	0.229
GO:0019203	carbohydrate phosphatase activity	Molecular Function	0.00299093	12	0.218
GO:0051119	sugar transmembrane transporter activity	Molecular Function	0.00301539	9	0.257
GO:0005372	water transmembrane transporter activity	Molecular Function	0.0031067	7	0.304
GO:0015250	water channel activity	Molecular Function	0.0031067	7	0.304
GO:0015698	inorganic anion transport	Biological Process	0.00312216	26	0.16
GO:0016620	oxidoreductase activity, acting on the aldehyde or oxo group of donors, NAD or NADP as acceptor	Molecular Function	0.003413	25	0.159
GO:0044389	ubiquitin-like protein ligase binding	Molecular Function	0.00343582	13	0.206
GO:0070008	serine-type exopeptidase activity	Molecular Function	0.00348358	34	0.145
GO:0004601	peroxidase activity	Molecular Function	0.00349907	92	0.119
GO:0003993	acid phosphatase activity	Molecular Function	0.00365527	21	0.168
GO:0003978	UDP-glucose 4-epimerase activity	Molecular Function	0.00370177	6	0.333
GO:0046653	tetrahydrofolate metabolic process	Biological Process	0.00333586	8	0.276
GO:0051493	regulation of cytoskeleton organization	Biological Process	0.00339981	15	0.195
GO:1903338	regulation of cell wall organization or biogenesis	Biological Process	0.00345061	4	0.5
GO:0072593	reactive oxygen species metabolic process	Biological Process	0.00346964	87	0.121
GO:0042398	cellular modified amino acid biosynthetic process	Biological Process	0.00356472	14	0.2
GO:0004478	methionine adenosyltransferase activity	Molecular Function	0.00400118	5	0.385
GO:0031401	positive regulation of protein modification process	Biological Process	0.00374438	12	0.214
GO:0015908	fatty acid transport	Biological Process	0.00385991	6	0.333
GO:0042762	regulation of sulfur metabolic process	Biological Process	0.00385991	6	0.333
GO:0006556	S-adenosylmethionine biosynthetic process	Biological Process	0.00414976	5	0.385
GO:0048236	plant-type spore development	Biological Process	0.00414976	5	0.385
GO:0051026	chiasma assembly	Biological Process	0.00414976	5	0.385
GO:0007093	mitotic cell cycle checkpoint	Biological Process	0.00419388	8	0.267
GO:1901990	regulation of mitotic cell cycle phase transition	Biological Process	0.00424174	10	0.233
GO:0006559	L-phenylalanine catabolic process	Biological Process	0.00436035	12	0.211
GO:1902222	erythrose 4-phosphate/phosphoenolpyruvate family amino acid catabolic process	Biological Process	0.00436035	12	0.211
GO:0042886	amide transport	Biological Process	0.00441634	19	0.173
GO:0003905	alkylbase DNA N-glycosylase activity	Molecular Function	0.00500472	6	0.316
GO:0010277	chlorophyllide a oxygenase [overall] activity	Molecular Function	0.00500472	6	0.316
GO:0072509	divalent inorganic cation transmembrane transporter activity	Molecular Function	0.00507323	23	0.159
GO:0003680	AT DNA binding	Molecular Function	0.00517617	15	0.185
GO:0015295	solute:proton symporter activity	Molecular Function	0.00545248	9	0.237
GO:0015086	cadmium ion transmembrane transporter activity	Molecular Function	0.0055964	4	0.444
GO:0051903	S-(hydroxymethyl)glutathione dehydrogenase activity	Molecular Function	0.0055964	4	0.444
GO:0017148	negative regulation of translation	Biological Process	0.00512949	23	0.16
GO:0009809	lignin biosynthetic process	Biological Process	0.00521518	6	0.316
GO:0045815	positive regulation of gene expression, epigenetic	Biological Process	0.00521518	6	0.316
GO:0019901	protein kinase binding	Molecular Function	0.00595523	13	0.194
GO:0044436	thylakoid part	Cellular Component	0.00852598	98	0.122
GO:0000795	synaptonemal complex	Cellular Component	0.0092264	2	1
GO:0000802	transverse filament	Cellular Component	0.0092264	2	1
GO:0030093	chloroplast photosystem I	Cellular Component	0.0092264	2	1
GO:0043667	pollen wall	Cellular Component	0.0092264	2	1
GO:0043668	exine	Cellular Component	0.0092264	2	1
GO:0044420	extracellular matrix component	Cellular Component	0.0092264	2	1
GO:0048225	suberin network	Cellular Component	0.0092264	2	1
GO:0070645	Ubisch body	Cellular Component	0.0092264	2	1
GO:0008309	double-stranded DNA exodeoxyribonuclease activity	Molecular Function	0.00624759	3	0.6
GO:0017116	single-stranded DNA-dependent ATP-dependent DNA helicase activity	Molecular Function	0.00624759	3	0.6
GO:0043142	single-stranded DNA-dependent ATPase activity	Molecular Function	0.00624759	3	0.6
GO:0043765	T/G mismatch-specific endonuclease activity	Molecular Function	0.00624759	3	0.6
GO:1902589	single-organism organelle organization	Biological Process	0.00545257	124	0.113
GO:0016053	organic acid biosynthetic process	Biological Process	0.00547991	104	0.116
GO:0046394	carboxylic acid biosynthetic process	Biological Process	0.00547991	104	0.116
GO:0050896	response to stimulus	Biological Process	0.00556784	546	0.1
GO:0045786	negative regulation of cell cycle	Biological Process	0.00558944	13	0.197
GO:0004185	serine-type carboxypeptidase activity	Molecular Function	0.00651608	31	0.143
GO:0004664	prephenate dehydratase activity	Molecular Function	0.00661479	6	0.3
GO:0017022	myosin binding	Molecular Function	0.00661479	6	0.3
GO:0046292	formaldehyde metabolic process	Biological Process	0.00576871	4	0.444
GO:0046294	formaldehyde catabolic process	Biological Process	0.00576871	4	0.444
GO:0070574	cadmium ion transmembrane transport	Biological Process	0.00576871	4	0.444
GO:0009057	macromolecule catabolic process	Biological Process	0.00586604	145	0.111
GO:0009311	oligosaccharide metabolic process	Biological Process	0.00590468	24	0.156
GO:0009624	response to nematode	Biological Process	0.00597942	5	0.357
GO:0034249	negative regulation of cellular amide metabolic process	Biological Process	0.0060789	23	0.158
GO:0044430	cytoskeletal part	Cellular Component	0.0102374	46	0.136
GO:0030638	polyketide metabolic process	Biological Process	0.00639945	3	0.6
GO:0031507	heterochromatin assembly	Biological Process	0.00639945	3	0.6
GO:0040010	positive regulation of growth rate	Biological Process	0.00639945	3	0.6
GO:0042276	error-prone translesion synthesis	Biological Process	0.00639945	3	0.6
GO:0070828	heterochromatin organization	Biological Process	0.00639945	3	0.6
GO:0071479	cellular response to ionizing radiation	Biological Process	0.00639945	3	0.6
GO:0016841	ammonia-lyase activity	Molecular Function	0.00720391	12	0.197
GO:0000796	condensin complex	Cellular Component	0.0111061	4	0.4
GO:0008295	spermidine biosynthetic process	Biological Process	0.00688856	6	0.3
GO:0015718	monocarboxylic acid transport	Biological Process	0.00689394	9	0.231
GO:0004427	inorganic diphosphatase activity	Molecular Function	0.0077755	9	0.225
GO:0004595	pantetheine-phosphate adenylyltransferase activity	Molecular Function	0.00801705	2	1
GO:1990518	single-stranded DNA-dependent ATP-dependent 3'-5' DNA helicase activity	Molecular Function	0.00801705	2	1
GO:1990538	xylan O-acetyltransferase activity	Molecular Function	0.00801705	2	1
GO:0009678	hydrogen-translocating pyrophosphatase activity	Molecular Function	0.0080224	5	0.333
GO:0015368	calcium:cation antiporter activity	Molecular Function	0.0080224	5	0.333
GO:0015369	calcium:proton antiporter activity	Molecular Function	0.0080224	5	0.333
GO:0051783	regulation of nuclear division	Biological Process	0.00703612	10	0.217
GO:1901987	regulation of cell cycle phase transition	Biological Process	0.00703612	10	0.217
GO:0005657	replication fork	Cellular Component	0.0118761	7	0.259
GO:0015405	P-P-bond-hydrolysis-driven transmembrane transporter activity	Molecular Function	0.00850082	60	0.122
GO:0016730	oxidoreductase activity, acting on iron-sulfur proteins as donors	Molecular Function	0.00856946	6	0.286
GO:0033926	glycopeptide alpha-N-acetylgalactosaminidase activity	Molecular Function	0.00856946	6	0.286
GO:0015399	primary active transmembrane transporter activity	Molecular Function	0.00885816	60	0.122
GO:0016209	antioxidant activity	Molecular Function	0.00911748	95	0.114
GO:0000578	embryonic axis specification	Biological Process	0.00815352	2	1
GO:0009556	microsporogenesis	Biological Process	0.00815352	2	1
GO:0009828	plant-type cell wall loosening	Biological Process	0.00815352	2	1
GO:0009942	longitudinal axis specification	Biological Process	0.00815352	2	1
GO:0010047	fruit dehiscence	Biological Process	0.00815352	2	1
GO:0030808	regulation of nucleotide biosynthetic process	Biological Process	0.00815352	2	1
GO:0032055	negative regulation of translation in response to stress	Biological Process	0.00815352	2	1
GO:0033313	meiotic cell cycle checkpoint	Biological Process	0.00815352	2	1
GO:0043555	regulation of translation in response to stress	Biological Process	0.00815352	2	1
GO:0051196	regulation of coenzyme metabolic process	Biological Process	0.00815352	2	1
GO:0052575	carbohydrate localization	Biological Process	0.00815352	2	1
GO:0052576	carbohydrate storage	Biological Process	0.00815352	2	1
GO:0080020	regulation of coenzyme A biosynthetic process	Biological Process	0.00815352	2	1
GO:0090307	mitotic spindle assembly	Biological Process	0.00815352	2	1
GO:1900371	regulation of purine nucleotide biosynthetic process	Biological Process	0.00815352	2	1
GO:1990059	fruit valve development	Biological Process	0.00815352	2	1
GO:0006000	fructose metabolic process	Biological Process	0.00830985	5	0.333
GO:0005871	kinesin complex	Cellular Component	0.0141767	3	0.5
GO:0005960	glycine cleavage complex	Cellular Component	0.0141767	3	0.5
GO:0009531	secondary cell wall	Cellular Component	0.0141767	3	0.5
GO:0044426	cell wall part	Cellular Component	0.0141767	3	0.5
GO:0044462	external encapsulating structure part	Cellular Component	0.0141767	3	0.5
GO:0048226	Casparian strip	Cellular Component	0.0141767	3	0.5
GO:0032300	mismatch repair complex	Cellular Component	0.0144299	5	0.312
GO:0008216	spermidine metabolic process	Biological Process	0.00891846	6	0.286
GO:0009772	photosynthetic electron transport in photosystem II	Biological Process	0.00891846	6	0.286
GO:0010090	trichome morphogenesis	Biological Process	0.00891846	6	0.286
GO:0009934	regulation of meristem structural organization	Biological Process	0.00893212	4	0.4
GO:0010345	suberin biosynthetic process	Biological Process	0.00893212	4	0.4
GO:0015691	cadmium ion transport	Biological Process	0.00893212	4	0.4
GO:0042138	meiotic DNA double-strand break formation	Biological Process	0.00893212	4	0.4
GO:0008422	beta-glucosidase activity	Molecular Function	0.0100989	7	0.25
GO:0004180	carboxypeptidase activity	Molecular Function	0.0101825	31	0.138
GO:0042545	cell wall modification	Biological Process	0.0092419	20	0.159
GO:0006465	signal peptide processing	Biological Process	0.00941135	8	0.235
GO:0004529	exodeoxyribonuclease activity	Molecular Function	0.0108203	5	0.312
GO:0016895	exodeoxyribonuclease activity, producing 5'-phosphomonoesters	Molecular Function	0.0108203	5	0.312
GO:0051139	metal ion:proton antiporter activity	Molecular Function	0.0108203	5	0.312
GO:0019900	kinase binding	Molecular Function	0.0109638	13	0.181
GO:0070838	divalent metal ion transport	Biological Process	0.00982864	23	0.151
GO:0015103	inorganic anion transmembrane transporter activity	Molecular Function	0.0116634	18	0.159
GO:0003987	acetate-CoA ligase activity	Molecular Function	0.0116645	3	0.5
GO:0004316	3-oxoacyl-[acyl-carrier-protein] reductase (NADPH) activity	Molecular Function	0.0116645	3	0.5
GO:0004641	phosphoribosylformylglycinamidine cyclo-ligase activity	Molecular Function	0.0116645	3	0.5
GO:0016208	AMP binding	Molecular Function	0.0116645	3	0.5
GO:0005996	monosaccharide metabolic process	Biological Process	0.0100378	38	0.133
GO:0016820	hydrolase activity, acting on acid anhydrides, catalyzing transmembrane movement of substances	Molecular Function	0.0122026	55	0.122
GO:0042626	ATPase activity, coupled to transmembrane movement of substances	Molecular Function	0.0122026	55	0.122
GO:0010243	response to organonitrogen compound	Biological Process	0.0105518	7	0.25
GO:0072511	divalent inorganic cation transport	Biological Process	0.0106052	23	0.15
GO:0006271	DNA strand elongation involved in DNA replication	Biological Process	0.011201	5	0.312
GO:0022616	DNA strand elongation	Biological Process	0.011201	5	0.312
GO:0000794	condensed nuclear chromosome	Cellular Component	0.0188351	6	0.261
GO:0043492	ATPase activity, coupled to movement of substances	Molecular Function	0.0134548	56	0.121
GO:0016703	oxidoreductase activity, acting on single donors with incorporation of molecular oxygen, incorporation of one atom of oxygen (internal monooxygenases or internal mixed function oxidases)	Molecular Function	0.0136579	6	0.261
GO:0050308	sugar-phosphatase activity	Molecular Function	0.0136579	6	0.261
GO:0046351	disaccharide biosynthetic process	Biological Process	0.0116966	13	0.181
GO:0006083	acetate metabolic process	Biological Process	0.0119411	3	0.5
GO:0006658	phosphatidylserine metabolic process	Biological Process	0.0119411	3	0.5
GO:0006659	phosphatidylserine biosynthetic process	Biological Process	0.0119411	3	0.5
GO:0015840	urea transport	Biological Process	0.0119411	3	0.5
GO:0019427	acetyl-CoA biosynthetic process from acetate	Biological Process	0.0119411	3	0.5
GO:0019464	glycine decarboxylation via glycine cleavage system	Biological Process	0.0119411	3	0.5
GO:0019755	one-carbon compound transport	Biological Process	0.0119411	3	0.5
GO:0050665	hydrogen peroxide biosynthetic process	Biological Process	0.0119411	3	0.5
GO:0071918	urea transmembrane transport	Biological Process	0.0119411	3	0.5
GO:0016746	transferase activity, transferring acyl groups	Molecular Function	0.0139135	157	0.106
GO:0007088	regulation of mitotic nuclear division	Biological Process	0.0128478	7	0.241
GO:0007091	metaphase/anaphase transition of mitotic cell cycle	Biological Process	0.0128478	7	0.241
GO:0010965	regulation of mitotic sister chromatid separation	Biological Process	0.0128478	7	0.241
GO:0030071	regulation of mitotic metaphase/anaphase transition	Biological Process	0.0128478	7	0.241
GO:0033045	regulation of sister chromatid segregation	Biological Process	0.0128478	7	0.241
GO:0033047	regulation of mitotic sister chromatid segregation	Biological Process	0.0128478	7	0.241
GO:0044784	metaphase/anaphase transition of cell cycle	Biological Process	0.0128478	7	0.241
GO:0051306	mitotic sister chromatid separation	Biological Process	0.0128478	7	0.241
GO:0051983	regulation of chromosome segregation	Biological Process	0.0128478	7	0.241
GO:1902099	regulation of metaphase/anaphase transition of cell cycle	Biological Process	0.0128478	7	0.241
GO:0010364	regulation of ethylene biosynthetic process	Biological Process	0.0130435	4	0.364
GO:0031335	regulation of sulfur amino acid metabolic process	Biological Process	0.0130435	4	0.364
GO:0090116	C-5 methylation of cytosine	Biological Process	0.0130435	4	0.364
GO:1900908	regulation of olefin metabolic process	Biological Process	0.0130435	4	0.364
GO:1900911	regulation of olefin biosynthetic process	Biological Process	0.0130435	4	0.364
GO:0016052	carbohydrate catabolic process	Biological Process	0.0132332	52	0.124
GO:0016832	aldehyde-lyase activity	Molecular Function	0.0148358	7	0.233
GO:0033044	regulation of chromosome organization	Biological Process	0.0137021	11	0.19
GO:0046873	metal ion transmembrane transporter activity	Molecular Function	0.0155311	55	0.12
GO:0006820	anion transport	Biological Process	0.0139304	47	0.125
GO:0008645	hexose transport	Biological Process	0.014708	5	0.294
GO:0015749	monosaccharide transport	Biological Process	0.014708	5	0.294
GO:0015758	glucose transport	Biological Process	0.014708	5	0.294
GO:0046323	glucose import	Biological Process	0.014708	5	0.294
GO:0048476	Holliday junction resolvase complex	Cellular Component	0.0230512	3	0.429
GO:0016899	oxidoreductase activity, acting on the CH-OH group of donors, oxygen as acceptor	Molecular Function	0.0168692	12	0.176
GO:0003886	DNA (cytosine-5-)-methyltransferase activity	Molecular Function	0.0176754	4	0.333
GO:0004372	glycine hydroxymethyltransferase activity	Molecular Function	0.0176754	4	0.333
GO:0009008	DNA-methyltransferase activity	Molecular Function	0.0176754	4	0.333
GO:0015665	alcohol transmembrane transporter activity	Molecular Function	0.0176754	4	0.333
GO:1901618	organic hydroxy compound transmembrane transporter activity	Molecular Function	0.0176754	4	0.333
GO:0015291	secondary active transmembrane transporter activity	Molecular Function	0.0177746	60	0.118
GO:0009751	response to salicylic acid	Biological Process	0.0155051	11	0.186
GO:0045930	negative regulation of mitotic cell cycle	Biological Process	0.0157195	8	0.216
GO:0015238	drug transmembrane transporter activity	Molecular Function	0.0185466	24	0.14
GO:0090484	drug transporter activity	Molecular Function	0.0185466	24	0.14
GO:0016836	hydro-lyase activity	Molecular Function	0.0185789	28	0.135
GO:0000014	single-stranded DNA endodeoxyribonuclease activity	Molecular Function	0.0190626	3	0.429
GO:0016630	protochlorophyllide reductase activity	Molecular Function	0.0190626	3	0.429
GO:0050291	sphingosine N-acyltransferase activity	Molecular Function	0.0190626	3	0.429
GO:0000075	cell cycle checkpoint	Biological Process	0.0166686	10	0.192
GO:0042625	ATPase coupled ion transmembrane transporter activity	Molecular Function	0.0220642	28	0.133
GO:0016903	oxidoreductase activity, acting on the aldehyde or oxo group of donors	Molecular Function	0.022347	26	0.135
GO:0000823	inositol-1,4,5-trisphosphate 6-kinase activity	Molecular Function	0.0226158	2	0.667
GO:0004146	dihydrofolate reductase activity	Molecular Function	0.0226158	2	0.667
GO:0004334	fumarylacetoacetase activity	Molecular Function	0.0226158	2	0.667
GO:0004799	thymidylate synthase activity	Molecular Function	0.0226158	2	0.667
GO:0005363	maltose transmembrane transporter activity	Molecular Function	0.0226158	2	0.667
GO:0005364	maltose:proton symporter activity	Molecular Function	0.0226158	2	0.667
GO:0005464	UDP-xylose transmembrane transporter activity	Molecular Function	0.0226158	2	0.667
GO:0008909	isochorismate synthase activity	Molecular Function	0.0226158	2	0.667
GO:0008936	nicotinamidase activity	Molecular Function	0.0226158	2	0.667
GO:0009496	plastoquinol--plastocyanin reductase activity	Molecular Function	0.0226158	2	0.667
GO:0010326	methionine-oxo-acid transaminase activity	Molecular Function	0.0226158	2	0.667
GO:0015573	beta-glucoside transmembrane transporter activity	Molecular Function	0.0226158	2	0.667
GO:0016710	trans-cinnamate 4-monooxygenase activity	Molecular Function	0.0226158	2	0.667
GO:0016822	hydrolase activity, acting on acid carbon-carbon bonds	Molecular Function	0.0226158	2	0.667
GO:0016823	hydrolase activity, acting on acid carbon-carbon bonds, in ketonic substances	Molecular Function	0.0226158	2	0.667
GO:0031957	very long-chain fatty acid-CoA ligase activity	Molecular Function	0.0226158	2	0.667
GO:0042083	5,10-methylenetetrahydrofolate-dependent methyltransferase activity	Molecular Function	0.0226158	2	0.667
GO:0042947	glucoside transmembrane transporter activity	Molecular Function	0.0226158	2	0.667
GO:0042950	salicin transmembrane transporter activity	Molecular Function	0.0226158	2	0.667
GO:0042972	licheninase activity	Molecular Function	0.0226158	2	0.667
GO:0047326	inositol tetrakisphosphate 5-kinase activity	Molecular Function	0.0226158	2	0.667
GO:0050278	sedoheptulose-bisphosphatase activity	Molecular Function	0.0226158	2	0.667
GO:0052880	oxidoreductase activity, acting on diphenols and related substances as donors, with copper protein as acceptor	Molecular Function	0.0226158	2	0.667
GO:0031209	SCAR complex	Cellular Component	0.0259075	2	0.667
GO:0004351	glutamate decarboxylase activity	Molecular Function	0.0229957	5	0.263
GO:0003676	nucleic acid binding	Molecular Function	0.0230975	982	0.095
GO:0006857	oligopeptide transport	Biological Process	0.0172653	16	0.16
GO:0015833	peptide transport	Biological Process	0.0172653	16	0.16
GO:0042908	xenobiotic transport	Biological Process	0.0175138	6	0.25
GO:0006265	DNA topological change	Biological Process	0.0176812	9	0.2
GO:0031984	organelle subcompartment	Cellular Component	0.027052	76	0.12
GO:0044425	membrane part	Cellular Component	0.0276674	1553	0.099
GO:0006545	glycine biosynthetic process	Biological Process	0.0181865	4	0.333
GO:0019264	glycine biosynthetic process from serine	Biological Process	0.0181865	4	0.333
GO:1902358	sulfate transmembrane transport	Biological Process	0.0181865	4	0.333
GO:0048653	anther development	Biological Process	0.0184768	7	0.226
GO:0005856	cytoskeleton	Cellular Component	0.0288115	53	0.125
GO:0004805	trehalose-phosphatase activity	Molecular Function	0.0247352	6	0.231
GO:0015294	solute:cation symporter activity	Molecular Function	0.0250271	9	0.188
GO:0080019	fatty-acyl-CoA reductase (alcohol-forming) activity	Molecular Function	0.0250271	9	0.188
GO:0044283	small molecule biosynthetic process	Biological Process	0.0188424	124	0.108
GO:0006596	polyamine biosynthetic process	Biological Process	0.0189295	10	0.189
GO:0009409	response to cold	Biological Process	0.0189783	24	0.141
GO:0009664	plant-type cell wall organization	Biological Process	0.019138	25	0.14
GO:0000076	DNA replication checkpoint	Biological Process	0.0195033	3	0.429
GO:0000727	double-strand break repair via break-induced replication	Biological Process	0.0195033	3	0.429
GO:0010191	mucilage metabolic process	Biological Process	0.0195033	3	0.429
GO:0010192	mucilage biosynthetic process	Biological Process	0.0195033	3	0.429
GO:0010972	negative regulation of G2/M transition of mitotic cell cycle	Biological Process	0.0195033	3	0.429
GO:0044818	mitotic G2/M transition checkpoint	Biological Process	0.0195033	3	0.429
GO:1902750	negative regulation of cell cycle G2/M phase transition	Biological Process	0.0195033	3	0.429
GO:0005819	spindle	Cellular Component	0.0305318	12	0.174
GO:0030014	CCR4-NOT complex	Cellular Component	0.0305318	12	0.174
GO:0000793	condensed chromosome	Cellular Component	0.0311792	13	0.169
GO:0044711	single-organism biosynthetic process	Biological Process	0.0210006	294	0.101
GO:0009094	L-phenylalanine biosynthetic process	Biological Process	0.0213263	6	0.24
GO:0009176	pyrimidine deoxyribonucleoside monophosphate metabolic process	Biological Process	0.0213263	6	0.24
GO:0009177	pyrimidine deoxyribonucleoside monophosphate biosynthetic process	Biological Process	0.0213263	6	0.24
GO:1902223	erythrose 4-phosphate/phosphoenolpyruvate family amino acid biosynthetic process	Biological Process	0.0213263	6	0.24
GO:0006231	dTMP biosynthetic process	Biological Process	0.0229886	2	0.667
GO:0006348	chromatin silencing at telomere	Biological Process	0.0229886	2	0.667
GO:0006538	glutamate catabolic process	Biological Process	0.0229886	2	0.667
GO:0009848	indoleacetic acid biosynthetic process via tryptophan	Biological Process	0.0229886	2	0.667
GO:0010032	meiotic chromosome condensation	Biological Process	0.0229886	2	0.667
GO:0010438	cellular response to sulfur starvation	Biological Process	0.0229886	2	0.667
GO:0010439	regulation of glucosinolate biosynthetic process	Biological Process	0.0229886	2	0.667
GO:0010600	regulation of auxin biosynthetic process	Biological Process	0.0229886	2	0.667
GO:0010728	regulation of hydrogen peroxide biosynthetic process	Biological Process	0.0229886	2	0.667
GO:0015790	UDP-xylose transport	Biological Process	0.0229886	2	0.667
GO:0032025	response to cobalt ion	Biological Process	0.0229886	2	0.667
GO:0032350	regulation of hormone metabolic process	Biological Process	0.0229886	2	0.667
GO:0032351	negative regulation of hormone metabolic process	Biological Process	0.0229886	2	0.667
GO:0032353	negative regulation of hormone biosynthetic process	Biological Process	0.0229886	2	0.667
GO:0046073	dTMP metabolic process	Biological Process	0.0229886	2	0.667
GO:0046885	regulation of hormone biosynthetic process	Biological Process	0.0229886	2	0.667
GO:0048317	seed morphogenesis	Biological Process	0.0229886	2	0.667
GO:0048870	cell motility	Biological Process	0.0229886	2	0.667
GO:0051674	localization of cell	Biological Process	0.0229886	2	0.667
GO:0055078	sodium ion homeostasis	Biological Process	0.0229886	2	0.667
GO:0080027	response to herbivore	Biological Process	0.0229886	2	0.667
GO:0090354	regulation of auxin metabolic process	Biological Process	0.0229886	2	0.667
GO:0090356	negative regulation of auxin metabolic process	Biological Process	0.0229886	2	0.667
GO:0090357	regulation of tryptophan metabolic process	Biological Process	0.0229886	2	0.667
GO:1901996	regulation of indoleacetic acid biosynthetic process via tryptophan	Biological Process	0.0229886	2	0.667
GO:1901997	negative regulation of indoleacetic acid biosynthetic process via tryptophan	Biological Process	0.0229886	2	0.667
GO:1903426	regulation of reactive oxygen species biosynthetic process	Biological Process	0.0229886	2	0.667
GO:0004332	fructose-bisphosphate aldolase activity	Molecular Function	0.028456	5	0.25
GO:0015204	urea transmembrane transporter activity	Molecular Function	0.0284929	3	0.375
GO:0016157	sucrose synthase activity	Molecular Function	0.0286739	7	0.206
GO:0016671	oxidoreductase activity, acting on a sulfur group of donors, disulfide as acceptor	Molecular Function	0.0286739	7	0.206
GO:0005986	sucrose biosynthetic process	Biological Process	0.024425	4	0.308
GO:0009692	ethylene metabolic process	Biological Process	0.024425	4	0.308
GO:0009693	ethylene biosynthetic process	Biological Process	0.024425	4	0.308
GO:0015766	disaccharide transport	Biological Process	0.024425	4	0.308
GO:0015770	sucrose transport	Biological Process	0.024425	4	0.308
GO:0015772	oligosaccharide transport	Biological Process	0.024425	4	0.308
GO:0043449	cellular alkene metabolic process	Biological Process	0.024425	4	0.308
GO:0043450	alkene biosynthetic process	Biological Process	0.024425	4	0.308
GO:0046654	tetrahydrofolate biosynthetic process	Biological Process	0.024425	4	0.308
GO:1900673	olefin metabolic process	Biological Process	0.024425	4	0.308
GO:1900674	olefin biosynthetic process	Biological Process	0.024425	4	0.308
GO:0009505	plant-type cell wall	Cellular Component	0.034396	14	0.163
GO:0010087	phloem or xylem histogenesis	Biological Process	0.0256396	7	0.212
GO:0009157	deoxyribonucleoside monophosphate biosynthetic process	Biological Process	0.0256621	6	0.231
GO:0009162	deoxyribonucleoside monophosphate metabolic process	Biological Process	0.0256621	6	0.231
GO:0090626	plant epidermis morphogenesis	Biological Process	0.0256621	6	0.231
GO:0004096	catalase activity	Molecular Function	0.0309465	4	0.286
GO:0019829	cation-transporting ATPase activity	Molecular Function	0.0309906	27	0.13
GO:0003854	3-beta-hydroxy-delta5-steroid dehydrogenase activity	Molecular Function	0.0347413	6	0.214
GO:0016413	O-acetyltransferase activity	Molecular Function	0.0347413	6	0.214
GO:0033764	steroid dehydrogenase activity, acting on the CH-OH group of donors, NAD or NADP as acceptor	Molecular Function	0.0347413	6	0.214
GO:0040009	regulation of growth rate	Biological Process	0.0291349	3	0.375
GO:0044774	mitotic DNA integrity checkpoint	Biological Process	0.0291349	3	0.375
GO:0048448	stamen morphogenesis	Biological Process	0.0291349	3	0.375
GO:1900376	regulation of secondary metabolite biosynthetic process	Biological Process	0.0291349	3	0.375
GO:0014070	response to organic cyclic compound	Biological Process	0.0291763	25	0.134
GO:0007142	male meiosis II	Biological Process	0.0293849	5	0.25
GO:0044403	symbiosis, encompassing mutualism through parasitism	Biological Process	0.0293849	5	0.25
GO:0044419	interspecies interaction between organisms	Biological Process	0.0293849	5	0.25
GO:0007140	male meiosis	Biological Process	0.0296627	9	0.184
GO:0009744	response to sucrose	Biological Process	0.0296627	9	0.184
GO:0019321	pentose metabolic process	Biological Process	0.0298469	7	0.206
GO:0006595	polyamine metabolic process	Biological Process	0.0302453	10	0.175
GO:0045330	aspartyl esterase activity	Molecular Function	0.0358257	13	0.155
GO:0019318	hexose metabolic process	Biological Process	0.0304523	31	0.128
GO:0007135	meiosis II	Biological Process	0.0305459	6	0.222
GO:0051301	cell division	Biological Process	0.0308881	25	0.134
GO:0098588	bounding membrane of organelle	Cellular Component	0.0428769	143	0.11
GO:0009687	abscisic acid metabolic process	Biological Process	0.0318033	4	0.286
GO:0010310	regulation of hydrogen peroxide metabolic process	Biological Process	0.0318033	4	0.286
GO:0032776	DNA methylation on cytosine	Biological Process	0.0318033	4	0.286
GO:0043288	apocarotenoid metabolic process	Biological Process	0.0318033	4	0.286
GO:1902644	tertiary alcohol metabolic process	Biological Process	0.0318033	4	0.286
GO:0010948	negative regulation of cell cycle process	Biological Process	0.0322243	8	0.19
GO:0010319	stromule	Cellular Component	0.0450068	5	0.238
GO:0008028	monocarboxylic acid transmembrane transporter activity	Molecular Function	0.0392825	4	0.267
GO:0008515	sucrose transmembrane transporter activity	Molecular Function	0.0392825	4	0.267
GO:0015154	disaccharide transmembrane transporter activity	Molecular Function	0.0392825	4	0.267
GO:0015157	oligosaccharide transmembrane transporter activity	Molecular Function	0.0392825	4	0.267
GO:0016747	transferase activity, transferring acyl groups other than amino-acyl groups	Molecular Function	0.0396136	139	0.104
GO:0004815	aspartate-tRNA ligase activity	Molecular Function	0.0399412	3	0.333
GO:0042575	DNA polymerase complex	Cellular Component	0.0466173	6	0.214
GO:0016872	intramolecular lyase activity	Molecular Function	0.0405944	6	0.207
GO:0005507	copper ion binding	Molecular Function	0.0412295	34	0.122
GO:0008506	sucrose:proton symporter activity	Molecular Function	0.0425537	2	0.5
GO:0033907	beta-D-fucosidase activity	Molecular Function	0.0425537	2	0.5
GO:0080079	cellobiose glucosidase activity	Molecular Function	0.0425537	2	0.5
GO:0080083	beta-gentiobiose beta-glucosidase activity	Molecular Function	0.0425537	2	0.5
GO:0019104	DNA N-glycosylase activity	Molecular Function	0.0434753	7	0.189
GO:0009221	pyrimidine deoxyribonucleotide biosynthetic process	Biological Process	0.0359988	6	0.214
GO:0009265	2'-deoxyribonucleotide biosynthetic process	Biological Process	0.0359988	6	0.214
GO:0046385	deoxyribose phosphate biosynthetic process	Biological Process	0.0359988	6	0.214
GO:0008238	exopeptidase activity	Molecular Function	0.0442264	39	0.119
GO:0008202	steroid metabolic process	Biological Process	0.0364633	17	0.144
GO:0006012	galactose metabolic process	Biological Process	0.0365644	8	0.186
GO:0048443	stamen development	Biological Process	0.0365644	8	0.186
GO:0048466	androecium development	Biological Process	0.0365644	8	0.186
GO:0090558	plant epidermis development	Biological Process	0.0384767	16	0.145
GO:0006521	regulation of cellular amino acid metabolic process	Biological Process	0.0403464	4	0.267
GO:0010337	regulation of salicylic acid metabolic process	Biological Process	0.0403464	4	0.267
GO:0033238	regulation of cellular amine metabolic process	Biological Process	0.0403464	4	0.267
GO:0035999	tetrahydrofolate interconversion	Biological Process	0.0403464	4	0.267
GO:0055046	microgametogenesis	Biological Process	0.0403464	4	0.267
GO:1901605	alpha-amino acid metabolic process	Biological Process	0.0406208	70	0.111
GO:0006422	aspartyl-tRNA aminoacylation	Biological Process	0.040818	3	0.333
GO:0010143	cutin biosynthetic process	Biological Process	0.040818	3	0.333
GO:0016032	viral process	Biological Process	0.040818	3	0.333
GO:0043649	dicarboxylic acid catabolic process	Biological Process	0.040818	3	0.333
GO:0044003	modification by symbiont of host morphology or physiology	Biological Process	0.040818	3	0.333
GO:0010565	regulation of cellular ketone metabolic process	Biological Process	0.0412806	8	0.182
GO:0034285	response to disaccharide	Biological Process	0.0417327	9	0.173
GO:0051347	positive regulation of transferase activity	Biological Process	0.0417327	9	0.173
GO:0015293	symporter activity	Molecular Function	0.0491862	9	0.167
GO:0009219	pyrimidine deoxyribonucleotide metabolic process	Biological Process	0.0420382	6	0.207
GO:0006833	water transport	Biological Process	0.0429685	5	0.227
GO:0042044	fluid transport	Biological Process	0.0429685	5	0.227
GO:0046500	S-adenosylmethionine metabolic process	Biological Process	0.0429685	5	0.227
GO:0006140	regulation of nucleotide metabolic process	Biological Process	0.0432326	2	0.5
GO:0006572	tyrosine catabolic process	Biological Process	0.0432326	2	0.5
GO:0009118	regulation of nucleoside metabolic process	Biological Process	0.0432326	2	0.5
GO:0009683	indoleacetic acid metabolic process	Biological Process	0.0432326	2	0.5
GO:0009684	indoleacetic acid biosynthetic process	Biological Process	0.0432326	2	0.5
GO:0009827	plant-type cell wall modification	Biological Process	0.0432326	2	0.5
GO:0019336	phenol-containing compound catabolic process	Biological Process	0.0432326	2	0.5
GO:0071456	cellular response to hypoxia	Biological Process	0.0432326	2	0.5
GO:0080140	regulation of jasmonic acid metabolic process	Biological Process	0.0432326	2	0.5
GO:0080141	regulation of jasmonic acid biosynthetic process	Biological Process	0.0432326	2	0.5
GO:1900542	regulation of purine nucleotide metabolic process	Biological Process	0.0432326	2	0.5
GO:1901999	homogentisate metabolic process	Biological Process	0.0432326	2	0.5
GO:1902000	homogentisate catabolic process	Biological Process	0.0432326	2	0.5
GO:0004312	fatty acid synthase activity	Molecular Function	0.0494388	5	0.217
GO:0009886	post-embryonic morphogenesis	Biological Process	0.0444303	11	0.159
GO:0015994	chlorophyll metabolic process	Biological Process	0.0444303	11	0.159
GO:0004817	cysteine-tRNA ligase activity	Molecular Function	0.0533428	3	0.3
GO:0042285	xylosyltransferase activity	Molecular Function	0.0533428	3	0.3
GO:0043207	response to external biotic stimulus	Biological Process	0.0469209	46	0.116
GO:0051707	response to other organism	Biological Process	0.0469209	46	0.116
GO:0005665	DNA-directed RNA polymerase II, core complex	Cellular Component	0.0595933	7	0.189
GO:0019899	enzyme binding	Molecular Function	0.0544199	33	0.12
GO:0009394	2'-deoxyribonucleotide metabolic process	Biological Process	0.0486773	6	0.2
GO:0019692	deoxyribose phosphate metabolic process	Biological Process	0.0486773	6	0.2
GO:0008236	serine-type peptidase activity	Molecular Function	0.0564676	79	0.107
GO:0017171	serine hydrolase activity	Molecular Function	0.0564676	79	0.107
GO:0035251	UDP-glucosyltransferase activity	Molecular Function	0.0571951	28	0.122
GO:0000086	G2/M transition of mitotic cell cycle	Biological Process	0.0500615	4	0.25
GO:0051302	regulation of cell division	Biological Process	0.0507349	12	0.152
GO:0006094	gluconeogenesis	Biological Process	0.0509608	5	0.217
GO:0006301	postreplication repair	Biological Process	0.0509608	5	0.217
GO:0019319	hexose biosynthetic process	Biological Process	0.0509608	5	0.217
GO:0043455	regulation of secondary metabolic process	Biological Process	0.0509608	5	0.217
GO:0044710	single-organism metabolic process	Biological Process	0.0510043	1119	0.094
GO:0044786	cell cycle DNA replication	Biological Process	0.0512203	7	0.184
GO:0016405	CoA-ligase activity	Molecular Function	0.0594016	4	0.235
GO:0031491	nucleosome binding	Molecular Function	0.0594016	4	0.235
GO:0006760	folic acid-containing compound metabolic process	Biological Process	0.0518806	8	0.174
GO:0009064	glutamine family amino acid metabolic process	Biological Process	0.0528657	21	0.131
GO:0005337	nucleoside transmembrane transporter activity	Molecular Function	0.0610443	12	0.146
GO:0016759	cellulose synthase activity	Molecular Function	0.0621777	14	0.14
GO:0016760	cellulose synthase (UDP-forming) activity	Molecular Function	0.0621777	14	0.14
GO:0006423	cysteinyl-tRNA aminoacylation	Biological Process	0.0544833	3	0.3
GO:0019985	translesion synthesis	Biological Process	0.0544833	3	0.3
GO:0098660	inorganic ion transmembrane transport	Biological Process	0.0548913	70	0.109
GO:0009263	deoxyribonucleotide biosynthetic process	Biological Process	0.0559255	6	0.194
GO:0071897	DNA biosynthetic process	Biological Process	0.0559255	6	0.194
GO:1901988	negative regulation of cell cycle phase transition	Biological Process	0.0559255	6	0.194
GO:1901991	negative regulation of mitotic cell cycle phase transition	Biological Process	0.0559255	6	0.194
GO:0015211	purine nucleoside transmembrane transporter activity	Molecular Function	0.0646544	11	0.149
GO:0030599	pectinesterase activity	Molecular Function	0.065793	16	0.134
GO:0020037	heme binding	Molecular Function	0.0662901	245	0.098
GO:0008429	phosphatidylethanolamine binding	Molecular Function	0.0667578	2	0.4
GO:0050486	intramolecular transferase activity, transferring hydroxy groups	Molecular Function	0.0667578	2	0.4
GO:0005200	structural constituent of cytoskeleton	Molecular Function	0.0680949	8	0.163
GO:0005385	zinc ion transmembrane transporter activity	Molecular Function	0.0680949	8	0.163
GO:0004449	isocitrate dehydrogenase (NAD+) activity	Molecular Function	0.0685954	3	0.273
GO:0016882	cyclo-ligase activity	Molecular Function	0.0685954	3	0.273
GO:0032452	histone demethylase activity	Molecular Function	0.0685954	3	0.273
GO:1901616	organic hydroxy compound catabolic process	Biological Process	0.0597626	5	0.208
GO:0004634	phosphopyruvate hydratase activity	Molecular Function	0.0711559	4	0.222
GO:0009072	aromatic amino acid family metabolic process	Biological Process	0.0607569	27	0.123
GO:0016131	brassinosteroid metabolic process	Biological Process	0.0609395	4	0.235
GO:0051179	localization	Biological Process	0.0611559	554	0.096
GO:0009309	amine biosynthetic process	Biological Process	0.061677	15	0.139
GO:0042401	cellular biogenic amine biosynthetic process	Biological Process	0.061677	15	0.139
GO:0005992	trehalose biosynthetic process	Biological Process	0.0624158	9	0.161
GO:0004175	endopeptidase activity	Molecular Function	0.073735	126	0.102
GO:0018958	phenol-containing compound metabolic process	Biological Process	0.0637877	6	0.188
GO:0006817	phosphate ion transport	Biological Process	0.0640859	8	0.167
GO:0009312	oligosaccharide biosynthetic process	Biological Process	0.0651833	13	0.143
GO:0009851	auxin biosynthetic process	Biological Process	0.067788	2	0.4
GO:0016144	S-glycoside biosynthetic process	Biological Process	0.067788	2	0.4
GO:0019758	glycosinolate biosynthetic process	Biological Process	0.067788	2	0.4
GO:0019761	glucosinolate biosynthetic process	Biological Process	0.067788	2	0.4
GO:0045835	negative regulation of meiotic nuclear division	Biological Process	0.067788	2	0.4
GO:0051193	regulation of cofactor metabolic process	Biological Process	0.067788	2	0.4
GO:0051447	negative regulation of meiotic cell cycle	Biological Process	0.067788	2	0.4
GO:0071216	cellular response to biotic stimulus	Biological Process	0.067788	2	0.4
GO:0071219	cellular response to molecule of bacterial origin	Biological Process	0.067788	2	0.4
GO:0016229	steroid dehydrogenase activity	Molecular Function	0.0787962	6	0.176
GO:0006694	steroid biosynthetic process	Biological Process	0.0699194	13	0.141
GO:0045490	pectin catabolic process	Biological Process	0.0699194	13	0.141
GO:0009955	adaxial/abaxial pattern specification	Biological Process	0.0700232	3	0.273
GO:0031060	regulation of histone methylation	Biological Process	0.0700232	3	0.273
GO:0042732	D-xylose metabolic process	Biological Process	0.0700232	3	0.273
GO:0051817	modification of morphology or physiology of other organism involved in symbiotic interaction	Biological Process	0.0700232	3	0.273
GO:0080186	developmental vegetative growth	Biological Process	0.0700232	3	0.273
GO:0005506	iron ion binding	Molecular Function	0.0830046	182	0.099
GO:1901505	carbohydrate derivative transporter activity	Molecular Function	0.0831624	16	0.13
GO:0046527	glucosyltransferase activity	Molecular Function	0.0834432	28	0.118
GO:0016597	amino acid binding	Molecular Function	0.0839987	4	0.211
GO:0046556	alpha-L-arabinofuranosidase activity	Molecular Function	0.0839987	4	0.211
GO:0070403	NAD+ binding	Molecular Function	0.0855687	3	0.25
GO:0045548	phenylalanine ammonia-lyase activity	Molecular Function	0.0882382	6	0.171
GO:0004040	amidase activity	Molecular Function	0.088458	5	0.185
GO:0046912	transferase activity, transferring acyl groups, acyl groups converted into alkyl on transfer	Molecular Function	0.088458	5	0.185
GO:0000036	ACP phosphopantetheine attachment site binding involved in fatty acid biosynthetic process	Molecular Function	0.0895452	1	1
GO:0001653	peptide receptor activity	Molecular Function	0.0895452	1	1
GO:0004383	guanylate cyclase activity	Molecular Function	0.0895452	1	1
GO:0004604	phosphoadenylyl-sulfate reductase (thioredoxin) activity	Molecular Function	0.0895452	1	1
GO:0008886	glyceraldehyde-3-phosphate dehydrogenase (NADP+) (non-phosphorylating) activity	Molecular Function	0.0895452	1	1
GO:0008911	lactaldehyde dehydrogenase activity	Molecular Function	0.0895452	1	1
GO:0009918	sterol delta7 reductase activity	Molecular Function	0.0895452	1	1
GO:0009922	fatty acid elongase activity	Molecular Function	0.0895452	1	1
GO:0009978	allene oxide synthase activity	Molecular Function	0.0895452	1	1
GO:0015115	silicate transmembrane transporter activity	Molecular Function	0.0895452	1	1
GO:0016688	L-ascorbate peroxidase activity	Molecular Function	0.0895452	1	1
GO:0017046	peptide hormone binding	Molecular Function	0.0895452	1	1
GO:0031956	medium-chain fatty acid-CoA ligase activity	Molecular Function	0.0895452	1	1
GO:0033949	fructan beta-(2,6)-fructosidase activity	Molecular Function	0.0895452	1	1
GO:0035197	siRNA binding	Molecular Function	0.0895452	1	1
GO:0043879	glycolate transmembrane transporter activity	Molecular Function	0.0895452	1	1
GO:0044620	ACP phosphopantetheine attachment site binding	Molecular Function	0.0895452	1	1
GO:0051192	prosthetic group binding	Molecular Function	0.0895452	1	1
GO:0052722	fatty acid in-chain hydroxylase activity	Molecular Function	0.0895452	1	1
GO:0061522	1,4-dihydroxy-2-naphthoyl-CoA thioesterase activity	Molecular Function	0.0895452	1	1
GO:0070182	DNA polymerase binding	Molecular Function	0.0895452	1	1
GO:1901974	glycerate transmembrane transporter activity	Molecular Function	0.0895452	1	1
GO:0008610	lipid biosynthetic process	Biological Process	0.070606	105	0.104
GO:0071577	zinc II ion transmembrane transport	Biological Process	0.0708026	8	0.163
GO:0051234	establishment of localization	Biological Process	0.0720109	547	0.096
GO:0010224	response to UV-B	Biological Process	0.0723064	7	0.171
GO:0015995	chlorophyll biosynthetic process	Biological Process	0.0723064	7	0.171
GO:0006810	transport	Biological Process	0.0729105	544	0.096
GO:0019566	arabinose metabolic process	Biological Process	0.0729563	4	0.222
GO:0046185	aldehyde catabolic process	Biological Process	0.0729563	4	0.222
GO:0046373	L-arabinose metabolic process	Biological Process	0.0729563	4	0.222
GO:0004150	dihydroneopterin aldolase activity	Molecular Function	0.0943045	2	0.333
GO:0004421	hydroxymethylglutaryl-CoA synthase activity	Molecular Function	0.0943045	2	0.333
GO:0004712	protein serine/threonine/tyrosine kinase activity	Molecular Function	0.0943045	2	0.333
GO:0004748	ribonucleoside-diphosphate reductase activity, thioredoxin disulfide as acceptor	Molecular Function	0.0943045	2	0.333
GO:0010485	H4 histone acetyltransferase activity	Molecular Function	0.0943045	2	0.333
GO:0016728	oxidoreductase activity, acting on CH or CH2 groups, disulfide as acceptor	Molecular Function	0.0943045	2	0.333
GO:0050833	pyruvate transmembrane transporter activity	Molecular Function	0.0943045	2	0.333
GO:0061731	ribonucleoside-diphosphate reductase activity	Molecular Function	0.0943045	2	0.333
GO:0019752	carboxylic acid metabolic process	Biological Process	0.0736368	206	0.1
GO:0043436	oxoacid metabolic process	Biological Process	0.0755016	208	0.099
GO:0004557	alpha-galactosidase activity	Molecular Function	0.0978843	4	0.2
GO:0052692	raffinose alpha-galactosidase activity	Molecular Function	0.0978843	4	0.2
GO:0030976	thiamine pyrophosphate binding	Molecular Function	0.098268	6	0.167
GO:0008237	metallopeptidase activity	Molecular Function	0.0984477	31	0.114
GO:0000015	phosphopyruvate hydratase complex	Cellular Component	0.0874472	4	0.222
GO:0003682	chromatin binding	Molecular Function	0.100684	17	0.125
GO:0006829	zinc II ion transport	Biological Process	0.0779317	8	0.16
GO:0000723	telomere maintenance	Biological Process	0.0797787	5	0.192
GO:0006714	sesquiterpenoid metabolic process	Biological Process	0.0797787	5	0.192
GO:0010212	response to ionizing radiation	Biological Process	0.0797787	5	0.192
GO:0010311	lateral root formation	Biological Process	0.0797787	5	0.192
GO:0032200	telomere organization	Biological Process	0.0797787	5	0.192
GO:0098662	inorganic cation transmembrane transport	Biological Process	0.0798715	65	0.108
GO:0047769	arogenate dehydratase activity	Molecular Function	0.104113	3	0.231
GO:0008509	anion transmembrane transporter activity	Molecular Function	0.104455	27	0.115
GO:0022891	substrate-specific transmembrane transporter activity	Molecular Function	0.105109	156	0.099
GO:0007010	cytoskeleton organization	Biological Process	0.0814396	44	0.112
GO:0031327	negative regulation of cellular biosynthetic process	Biological Process	0.0815053	46	0.111
GO:0005991	trehalose metabolic process	Biological Process	0.0815686	9	0.153
GO:0034220	ion transmembrane transport	Biological Process	0.0816208	79	0.106
GO:0000799	nuclear condensin complex	Cellular Component	0.0960679	1	1
GO:0033597	mitotic checkpoint complex	Cellular Component	0.0960679	1	1
GO:0034663	endoplasmic reticulum chaperone complex	Cellular Component	0.0960679	1	1
GO:1990298	bub1-bub3 complex	Cellular Component	0.0960679	1	1
GO:0051128	regulation of cellular component organization	Biological Process	0.0841468	29	0.118
GO:0030244	cellulose biosynthetic process	Biological Process	0.0841823	15	0.133
GO:0016538	cyclin-dependent protein serine/threonine kinase regulator activity	Molecular Function	0.108873	6	0.162
GO:0052689	carboxylic ester hydrolase activity	Molecular Function	0.109021	34	0.111
GO:0016998	cell wall macromolecule catabolic process	Biological Process	0.0850294	11	0.143
GO:0044839	cell cycle G2/M phase transition	Biological Process	0.0860751	4	0.211
GO:0006082	organic acid metabolic process	Biological Process	0.0862562	208	0.099
GO:0009890	negative regulation of biosynthetic process	Biological Process	0.0865092	46	0.111
GO:0006020	inositol metabolic process	Biological Process	0.0873022	3	0.25
GO:0009938	negative regulation of gibberellic acid mediated signaling pathway	Biological Process	0.0873022	3	0.25
GO:0010200	response to chitin	Biological Process	0.0873022	3	0.25
GO:0010332	response to gamma radiation	Biological Process	0.0873022	3	0.25
GO:0009617	response to bacterium	Biological Process	0.0875249	23	0.122
GO:0002933	lipid hydroxylation	Biological Process	0.0903075	1	1
GO:0006182	cGMP biosynthetic process	Biological Process	0.0903075	1	1
GO:0009187	cyclic nucleotide metabolic process	Biological Process	0.0903075	1	1
GO:0009190	cyclic nucleotide biosynthetic process	Biological Process	0.0903075	1	1
GO:0009554	megasporogenesis	Biological Process	0.0903075	1	1
GO:0010424	DNA methylation on cytosine within a CG sequence	Biological Process	0.0903075	1	1
GO:0015708	silicate transport	Biological Process	0.0903075	1	1
GO:0032790	ribosome disassembly	Biological Process	0.0903075	1	1
GO:0044778	meiotic DNA integrity checkpoint	Biological Process	0.0903075	1	1
GO:0046068	cGMP metabolic process	Biological Process	0.0903075	1	1
GO:0046949	fatty-acyl-CoA biosynthetic process	Biological Process	0.0903075	1	1
GO:0051228	mitotic spindle disassembly	Biological Process	0.0903075	1	1
GO:0051230	spindle disassembly	Biological Process	0.0903075	1	1
GO:0051598	meiotic recombination checkpoint	Biological Process	0.0903075	1	1
GO:0051791	medium-chain fatty acid metabolic process	Biological Process	0.0903075	1	1
GO:0051792	medium-chain fatty acid biosynthetic process	Biological Process	0.0903075	1	1
GO:0052652	cyclic purine nucleotide metabolic process	Biological Process	0.0903075	1	1
GO:0070651	nonfunctional rRNA decay	Biological Process	0.0903075	1	1
GO:0071557	histone H3-K27 demethylation	Biological Process	0.0903075	1	1
GO:0090548	response to nitrate starvation	Biological Process	0.0903075	1	1
GO:1901141	regulation of lignin biosynthetic process	Biological Process	0.0903075	1	1
GO:1901333	positive regulation of lateral root development	Biological Process	0.0903075	1	1
GO:1902025	nitrate import	Biological Process	0.0903075	1	1
GO:1902292	cell cycle DNA replication initiation	Biological Process	0.0903075	1	1
GO:1902315	nuclear cell cycle DNA replication initiation	Biological Process	0.0903075	1	1
GO:1902975	mitotic DNA replication initiation	Biological Process	0.0903075	1	1
GO:2000023	regulation of lateral root development	Biological Process	0.0903075	1	1
GO:0098732	macromolecule deacylation	Biological Process	0.090968	5	0.185
GO:0009800	cinnamic acid biosynthetic process	Biological Process	0.0910498	6	0.171
GO:0009803	cinnamic acid metabolic process	Biological Process	0.0910498	6	0.171
GO:0006022	aminoglycan metabolic process	Biological Process	0.0913205	11	0.141
GO:0006026	aminoglycan catabolic process	Biological Process	0.0913205	11	0.141
GO:0006030	chitin metabolic process	Biological Process	0.0913205	11	0.141
GO:0006032	chitin catabolic process	Biological Process	0.0913205	11	0.141
GO:0046348	amino sugar catabolic process	Biological Process	0.0913205	11	0.141
GO:1901072	glucosamine-containing compound catabolic process	Biological Process	0.0913205	11	0.141
GO:0010558	negative regulation of macromolecule biosynthetic process	Biological Process	0.0919248	44	0.111
GO:0000307	cyclin-dependent protein kinase holoenzyme complex	Cellular Component	0.100981	3	0.25
GO:0007062	sister chromatid cohesion	Biological Process	0.0934264	8	0.154
GO:0051172	negative regulation of nitrogen compound metabolic process	Biological Process	0.0942256	47	0.11
GO:0071804	cellular potassium ion transport	Biological Process	0.0944866	15	0.13
GO:0071805	potassium ion transmembrane transport	Biological Process	0.0944866	15	0.13
GO:0005987	sucrose catabolic process	Biological Process	0.0957114	2	0.333
GO:0009641	shade avoidance	Biological Process	0.0957114	2	0.333
GO:0010366	negative regulation of ethylene biosynthetic process	Biological Process	0.0957114	2	0.333
GO:0016143	S-glycoside metabolic process	Biological Process	0.0957114	2	0.333
GO:0019757	glycosinolate metabolic process	Biological Process	0.0957114	2	0.333
GO:0019760	glucosinolate metabolic process	Biological Process	0.0957114	2	0.333
GO:0031336	negative regulation of sulfur amino acid metabolic process	Biological Process	0.0957114	2	0.333
GO:0033239	negative regulation of cellular amine metabolic process	Biological Process	0.0957114	2	0.333
GO:0043928	exonucleolytic nuclear-transcribed mRNA catabolic process involved in deadenylation-dependent decay	Biological Process	0.0957114	2	0.333
GO:0045763	negative regulation of cellular amino acid metabolic process	Biological Process	0.0957114	2	0.333
GO:0046487	glyoxylate metabolic process	Biological Process	0.0957114	2	0.333
GO:0051175	negative regulation of sulfur metabolic process	Biological Process	0.0957114	2	0.333
GO:0055069	zinc ion homeostasis	Biological Process	0.0957114	2	0.333
GO:0090158	endoplasmic reticulum membrane organization	Biological Process	0.0957114	2	0.333
GO:1900909	negative regulation of olefin metabolic process	Biological Process	0.0957114	2	0.333
GO:1900912	negative regulation of olefin biosynthetic process	Biological Process	0.0957114	2	0.333
GO:1902969	mitotic DNA replication	Biological Process	0.0957114	2	0.333
GO:0051274	beta-glucan biosynthetic process	Biological Process	0.0966893	19	0.124
GO:0016878	acid-thiol ligase activity	Molecular Function	0.112758	4	0.19
GO:0042887	amide transmembrane transporter activity	Molecular Function	0.112758	4	0.19
GO:0005315	inorganic phosphate transmembrane transporter activity	Molecular Function	0.113461	7	0.152
GO:0009753	response to jasmonic acid	Biological Process	0.0978859	11	0.139
GO:0042537	benzene-containing compound metabolic process	Biological Process	0.0978859	11	0.139
GO:0098655	cation transmembrane transport	Biological Process	0.0980396	67	0.106
GO:0005697	telomerase holoenzyme complex	Cellular Component	0.106596	2	0.333
GO:0030896	checkpoint clamp complex	Cellular Component	0.106596	2	0.333
GO:0031429	box H/ACA snoRNP complex	Cellular Component	0.106596	2	0.333
GO:0072588	box H/ACA RNP complex	Cellular Component	0.106596	2	0.333
GO:0007143	female meiotic division	Biological Process	0.100248	4	0.2
GO:0009095	aromatic amino acid family biosynthetic process, prephenate pathway	Biological Process	0.10134	6	0.167
GO:0009262	deoxyribonucleotide metabolic process	Biological Process	0.10134	6	0.167
GO:0010102	lateral root morphogenesis	Biological Process	0.102918	5	0.179
GO:0051782	negative regulation of cell division	Biological Process	0.102918	5	0.179
GO:0051784	negative regulation of nuclear division	Biological Process	0.102918	5	0.179
GO:0060249	anatomical structure homeostasis	Biological Process	0.102918	5	0.179
GO:0004568	chitinase activity	Molecular Function	0.121638	11	0.133
GO:0010152	pollen maturation	Biological Process	0.106165	3	0.231
GO:0010389	regulation of G2/M transition of mitotic cell cycle	Biological Process	0.106165	3	0.231
GO:0048825	cotyledon development	Biological Process	0.106165	3	0.231
GO:0055075	potassium ion homeostasis	Biological Process	0.106165	3	0.231
GO:0047746	chlorophyllase activity	Molecular Function	0.124068	3	0.214
GO:0031593	polyubiquitin binding	Molecular Function	0.124401	2	0.286
GO:0051246	regulation of protein metabolic process	Biological Process	0.108243	62	0.106
GO:0045156	electron transporter, transferring electrons within the cyclic electron transport pathway of photosynthesis activity	Molecular Function	0.125641	5	0.167
GO:0005524	ATP binding	Molecular Function	0.126003	804	0.093
GO:0016616	oxidoreductase activity, acting on the CH-OH group of donors, NAD or NADP as acceptor	Molecular Function	0.126983	35	0.109
GO:2000113	negative regulation of cellular macromolecule biosynthetic process	Biological Process	0.109617	43	0.109
GO:0004170	dUTP diphosphatase activity	Molecular Function	0.128558	4	0.182
GO:1901071	glucosamine-containing compound metabolic process	Biological Process	0.111835	11	0.136
GO:0019953	sexual reproduction	Biological Process	0.111857	17	0.124
GO:0048569	post-embryonic organ development	Biological Process	0.112343	10	0.139
GO:0016128	phytosteroid metabolic process	Biological Process	0.115601	5	0.172
GO:0016857	racemase and epimerase activity, acting on carbohydrates and derivatives	Molecular Function	0.137216	11	0.129
GO:0009636	response to toxic substance	Biological Process	0.121154	22	0.118
GO:0004356	glutamate-ammonia ligase activity	Molecular Function	0.145264	3	0.2
GO:0004563	beta-N-acetylhexosaminidase activity	Molecular Function	0.145264	3	0.2
GO:0004623	phospholipase A2 activity	Molecular Function	0.145264	3	0.2
GO:0004824	lysine-tRNA ligase activity	Molecular Function	0.145264	3	0.2
GO:0004831	tyrosine-tRNA ligase activity	Molecular Function	0.145264	3	0.2
GO:0015929	hexosaminidase activity	Molecular Function	0.145264	3	0.2
GO:0016211	ammonia ligase activity	Molecular Function	0.145264	3	0.2
GO:0016880	acid-ammonia (or amide) ligase activity	Molecular Function	0.145264	3	0.2
GO:0017136	NAD-dependent histone deacetylase activity	Molecular Function	0.145264	3	0.2
GO:0031078	histone deacetylase activity (H3-K14 specific)	Molecular Function	0.145264	3	0.2
GO:0032041	NAD-dependent histone deacetylase activity (H3-K14 specific)	Molecular Function	0.145264	3	0.2
GO:0033554	cellular response to stress	Biological Process	0.123161	89	0.102
GO:0097305	response to alcohol	Biological Process	0.123457	41	0.109
GO:0006308	DNA catabolic process	Biological Process	0.123648	6	0.158
GO:0015711	organic anion transport	Biological Process	0.124921	21	0.118
GO:0098754	detoxification	Biological Process	0.124921	21	0.118
GO:0006624	vacuolar protein processing	Biological Process	0.126195	2	0.286
GO:0006878	cellular copper ion homeostasis	Biological Process	0.126195	2	0.286
GO:0010115	regulation of abscisic acid biosynthetic process	Biological Process	0.126195	2	0.286
GO:0016121	carotene catabolic process	Biological Process	0.126195	2	0.286
GO:0046247	terpene catabolic process	Biological Process	0.126195	2	0.286
GO:0048096	chromatin-mediated maintenance of transcription	Biological Process	0.126195	2	0.286
GO:0080022	primary root development	Biological Process	0.126195	2	0.286
GO:1902850	microtubule cytoskeleton organization involved in mitosis	Biological Process	0.126195	2	0.286
GO:0044764	multi-organism cellular process	Biological Process	0.126446	3	0.214
GO:0006226	dUMP biosynthetic process	Biological Process	0.131516	4	0.182
GO:0009696	salicylic acid metabolic process	Biological Process	0.131516	4	0.182
GO:0046078	dUMP metabolic process	Biological Process	0.131516	4	0.182
GO:0046080	dUTP metabolic process	Biological Process	0.131516	4	0.182
GO:0046081	dUTP catabolic process	Biological Process	0.131516	4	0.182
GO:0080167	response to karrikin	Biological Process	0.131516	4	0.182
GO:0042910	xenobiotic transporter activity	Molecular Function	0.154232	25	0.111
GO:0009266	response to temperature stimulus	Biological Process	0.132872	36	0.109
GO:0006979	response to oxidative stress	Biological Process	0.134935	93	0.101
GO:0009129	pyrimidine nucleoside monophosphate metabolic process	Biological Process	0.135628	6	0.154
GO:0009130	pyrimidine nucleoside monophosphate biosynthetic process	Biological Process	0.135628	6	0.154
GO:0048527	lateral root development	Biological Process	0.138514	7	0.146
GO:0042558	pteridine-containing compound metabolic process	Biological Process	0.13919	8	0.14
GO:0004611	phosphoenolpyruvate carboxykinase activity	Molecular Function	0.162655	4	0.167
GO:0004550	nucleoside diphosphate kinase activity	Molecular Function	0.167532	3	0.188
GO:0005342	organic acid transmembrane transporter activity	Molecular Function	0.168461	7	0.137
GO:0046943	carboxylic acid transmembrane transporter activity	Molecular Function	0.168461	7	0.137
GO:0016742	hydroxymethyl-, formyl- and related transferase activity	Molecular Function	0.168765	5	0.152
GO:0045300	acyl-[acyl-carrier-protein] desaturase activity	Molecular Function	0.168765	5	0.152
GO:0004365	glyceraldehyde-3-phosphate dehydrogenase (NAD+) (phosphorylating) activity	Molecular Function	0.171073	1	0.5
GO:0005199	structural constituent of cell wall	Molecular Function	0.171073	1	0.5
GO:0016621	cinnamoyl-CoA reductase activity	Molecular Function	0.171073	1	0.5
GO:0019150	D-ribulokinase activity	Molecular Function	0.171073	1	0.5
GO:0032441	pheophorbide a oxygenase activity	Molecular Function	0.171073	1	0.5
GO:0042879	aldonate transmembrane transporter activity	Molecular Function	0.171073	1	0.5
GO:0043891	glyceraldehyde-3-phosphate dehydrogenase (NAD(P)+) (phosphorylating) activity	Molecular Function	0.171073	1	0.5
GO:0045486	naringenin 3-dioxygenase activity	Molecular Function	0.171073	1	0.5
GO:0046922	peptide-O-fucosyltransferase activity	Molecular Function	0.171073	1	0.5
GO:0052691	UDP-arabinopyranose mutase activity	Molecular Function	0.171073	1	0.5
GO:0052793	pectin acetylesterase activity	Molecular Function	0.171073	1	0.5
GO:0005673	transcription factor TFIIE complex	Cellular Component	0.145059	3	0.214
GO:0006536	glutamate metabolic process	Biological Process	0.143036	5	0.161
GO:0009773	photosynthetic electron transport in photosystem I	Biological Process	0.143036	5	0.161
GO:0010101	post-embryonic root morphogenesis	Biological Process	0.143036	5	0.161
GO:0036297	interstrand cross-link repair	Biological Process	0.143036	5	0.161
GO:0046364	monosaccharide biosynthetic process	Biological Process	0.143036	5	0.161
GO:0055114	oxidation-reduction process	Biological Process	0.145447	574	0.094
GO:0006662	glycerol ether metabolic process	Biological Process	0.147969	9	0.134
GO:0018904	ether metabolic process	Biological Process	0.147969	9	0.134
GO:0001666	response to hypoxia	Biological Process	0.147971	3	0.2
GO:0006183	GTP biosynthetic process	Biological Process	0.147971	3	0.2
GO:0006228	UTP biosynthetic process	Biological Process	0.147971	3	0.2
GO:0006430	lysyl-tRNA aminoacylation	Biological Process	0.147971	3	0.2
GO:0006542	glutamine biosynthetic process	Biological Process	0.147971	3	0.2
GO:0009695	jasmonic acid biosynthetic process	Biological Process	0.147971	3	0.2
GO:0015909	long-chain fatty acid transport	Biological Process	0.147971	3	0.2
GO:0016119	carotene metabolic process	Biological Process	0.147971	3	0.2
GO:0031056	regulation of histone modification	Biological Process	0.147971	3	0.2
GO:0032309	icosanoid secretion	Biological Process	0.147971	3	0.2
GO:0035821	modification of morphology or physiology of other organism	Biological Process	0.147971	3	0.2
GO:0046039	GTP metabolic process	Biological Process	0.147971	3	0.2
GO:0046051	UTP metabolic process	Biological Process	0.147971	3	0.2
GO:0046717	acid secretion	Biological Process	0.147971	3	0.2
GO:0050482	arachidonic acid secretion	Biological Process	0.147971	3	0.2
GO:0071715	icosanoid transport	Biological Process	0.147971	3	0.2
GO:1901571	fatty acid derivative transport	Biological Process	0.147971	3	0.2
GO:1902749	regulation of cell cycle G2/M phase transition	Biological Process	0.147971	3	0.2
GO:1903409	reactive oxygen species biosynthetic process	Biological Process	0.147971	3	0.2
GO:1903963	arachidonate transport	Biological Process	0.147971	3	0.2
GO:0006244	pyrimidine nucleotide catabolic process	Biological Process	0.148475	4	0.174
GO:0006570	tyrosine metabolic process	Biological Process	0.148475	4	0.174
GO:0009149	pyrimidine nucleoside triphosphate catabolic process	Biological Process	0.148475	4	0.174
GO:0009211	pyrimidine deoxyribonucleoside triphosphate metabolic process	Biological Process	0.148475	4	0.174
GO:0009213	pyrimidine deoxyribonucleoside triphosphate catabolic process	Biological Process	0.148475	4	0.174
GO:0009223	pyrimidine deoxyribonucleotide catabolic process	Biological Process	0.148475	4	0.174
GO:0022603	regulation of anatomical structure morphogenesis	Biological Process	0.149487	8	0.138
GO:0031400	negative regulation of protein modification process	Biological Process	0.149799	7	0.143
GO:0022892	substrate-specific transporter activity	Molecular Function	0.174724	162	0.096
GO:0015932	nucleobase-containing compound transmembrane transporter activity	Molecular Function	0.177987	14	0.118
GO:0009743	response to carbohydrate	Biological Process	0.154749	10	0.13
GO:0004144	diacylglycerol O-acyltransferase activity	Molecular Function	0.180663	7	0.135
GO:0000041	transition metal ion transport	Biological Process	0.157207	15	0.12
GO:0009143	nucleoside triphosphate catabolic process	Biological Process	0.157712	5	0.156
GO:0007267	cell-cell signaling	Biological Process	0.158548	2	0.25
GO:0009798	axis specification	Biological Process	0.158548	2	0.25
GO:0009880	embryonic pattern specification	Biological Process	0.158548	2	0.25
GO:0010043	response to zinc ion	Biological Process	0.158548	2	0.25
GO:0019217	regulation of fatty acid metabolic process	Biological Process	0.158548	2	0.25
GO:0042304	regulation of fatty acid biosynthetic process	Biological Process	0.158548	2	0.25
GO:0045168	cell-cell signaling involved in cell fate commitment	Biological Process	0.158548	2	0.25
GO:0004252	serine-type endopeptidase activity	Molecular Function	0.183993	44	0.103
GO:0003955	NAD(P)H dehydrogenase (quinone) activity	Molecular Function	0.184277	5	0.147
GO:0051537	2 iron, 2 sulfur cluster binding	Molecular Function	0.18598	14	0.117
GO:0035312	5'-3' exodeoxyribonuclease activity	Molecular Function	0.189636	2	0.222
GO:0042973	glucan endo-1,3-beta-D-glucosidase activity	Molecular Function	0.189636	2	0.222
GO:0008233	peptidase activity	Molecular Function	0.190173	223	0.095
GO:0004066	asparagine synthase (glutamine-hydrolyzing) activity	Molecular Function	0.190703	3	0.176
GO:0004861	cyclin-dependent protein serine/threonine kinase inhibitor activity	Molecular Function	0.190703	3	0.176
GO:0070180	large ribosomal subunit rRNA binding	Molecular Function	0.190703	3	0.176
GO:0005852	eukaryotic translation initiation factor 3 complex	Cellular Component	0.157871	9	0.141
GO:0009737	response to abscisic acid	Biological Process	0.164447	33	0.108
GO:0009812	flavonoid metabolic process	Biological Process	0.166217	4	0.167
GO:0046386	deoxyribose phosphate catabolic process	Biological Process	0.166217	4	0.167
GO:1901070	guanosine-containing compound biosynthetic process	Biological Process	0.166217	4	0.167
GO:1903308	regulation of chromatin modification	Biological Process	0.166217	4	0.167
GO:0098869	cellular oxidant detoxification	Biological Process	0.169733	20	0.114
GO:0009605	response to external stimulus	Biological Process	0.170016	64	0.102
GO:0009813	flavonoid biosynthetic process	Biological Process	0.170565	3	0.188
GO:0016132	brassinosteroid biosynthetic process	Biological Process	0.170565	3	0.188
GO:0006338	chromatin remodeling	Biological Process	0.171138	8	0.133
GO:0006349	regulation of gene expression by genetic imprinting	Biological Process	0.172462	1	0.5
GO:0010107	potassium ion import	Biological Process	0.172462	1	0.5
GO:0010273	detoxification of copper ion	Biological Process	0.172462	1	0.5
GO:0015768	maltose transport	Biological Process	0.172462	1	0.5
GO:0030970	retrograde protein transport, ER to cytosol	Biological Process	0.172462	1	0.5
GO:0031540	regulation of anthocyanin biosynthetic process	Biological Process	0.172462	1	0.5
GO:0031573	intra-S DNA damage checkpoint	Biological Process	0.172462	1	0.5
GO:0033356	UDP-L-arabinose metabolic process	Biological Process	0.172462	1	0.5
GO:0036066	protein O-linked fucosylation	Biological Process	0.172462	1	0.5
GO:0036292	DNA rewinding	Biological Process	0.172462	1	0.5
GO:0061687	detoxification of inorganic compound	Biological Process	0.172462	1	0.5
GO:0070076	histone lysine demethylation	Biological Process	0.172462	1	0.5
GO:0071514	genetic imprinting	Biological Process	0.172462	1	0.5
GO:0080187	floral organ senescence	Biological Process	0.172462	1	0.5
GO:0097352	autophagosome maturation	Biological Process	0.172462	1	0.5
GO:0097501	stress response to metal ion	Biological Process	0.172462	1	0.5
GO:0098734	macromolecule depalmitoylation	Biological Process	0.172462	1	0.5
GO:1902296	DNA strand elongation involved in cell cycle DNA replication	Biological Process	0.172462	1	0.5
GO:1902319	DNA strand elongation involved in nuclear cell cycle DNA replication	Biological Process	0.172462	1	0.5
GO:1902983	DNA strand elongation involved in mitotic DNA replication	Biological Process	0.172462	1	0.5
GO:1903513	endoplasmic reticulum to cytosol transport	Biological Process	0.172462	1	0.5
GO:1990169	stress response to copper ion	Biological Process	0.172462	1	0.5
GO:0010449	root meristem growth	Biological Process	0.17297	5	0.152
GO:1990748	cellular detoxification	Biological Process	0.176088	20	0.113
GO:0004407	histone deacetylase activity	Molecular Function	0.199579	4	0.154
GO:0016491	oxidoreductase activity	Molecular Function	0.200977	573	0.093
GO:0015849	organic acid transport	Biological Process	0.179514	15	0.117
GO:0046942	carboxylic acid transport	Biological Process	0.179514	15	0.117
GO:0071705	nitrogen compound transport	Biological Process	0.182022	41	0.105
GO:0006476	protein deacetylation	Biological Process	0.184664	4	0.16
GO:0016575	histone deacetylation	Biological Process	0.184664	4	0.16
GO:0031397	negative regulation of protein ubiquitination	Biological Process	0.184664	4	0.16
GO:0051352	negative regulation of ligase activity	Biological Process	0.184664	4	0.16
GO:0051444	negative regulation of ubiquitin-protein transferase activity	Biological Process	0.184664	4	0.16
GO:1902275	regulation of chromatin organization	Biological Process	0.184664	4	0.16
GO:1903321	negative regulation of protein modification by small protein conjugation or removal	Biological Process	0.184664	4	0.16
GO:1904667	negative regulation of ubiquitin protein ligase activity	Biological Process	0.184664	4	0.16
GO:0016411	acylglycerol O-acyltransferase activity	Molecular Function	0.206118	7	0.13
GO:0009706	chloroplast inner membrane	Cellular Component	0.172017	5	0.161
GO:0000904	cell morphogenesis involved in differentiation	Biological Process	0.188503	6	0.14
GO:0006541	glutamine metabolic process	Biological Process	0.188901	9	0.127
GO:0042788	polysomal ribosome	Cellular Component	0.175258	2	0.25
GO:0031004	potassium ion-transporting ATPase complex	Cellular Component	0.182909	1	0.5
GO:0035861	site of double-strand break	Cellular Component	0.182909	1	0.5
GO:0043625	delta DNA polymerase complex	Cellular Component	0.182909	1	0.5
GO:0090533	cation-transporting ATPase complex	Cellular Component	0.182909	1	0.5
GO:0098572	stromal side of plastid thylakoid membrane	Cellular Component	0.182909	1	0.5
GO:0009445	putrescine metabolic process	Biological Process	0.192185	2	0.222
GO:0009446	putrescine biosynthetic process	Biological Process	0.192185	2	0.222
GO:0010196	nonphotochemical quenching	Biological Process	0.192185	2	0.222
GO:0019365	pyridine nucleotide salvage	Biological Process	0.192185	2	0.222
GO:0036294	cellular response to decreased oxygen levels	Biological Process	0.192185	2	0.222
GO:0045003	double-strand break repair via synthesis-dependent strand annealing	Biological Process	0.192185	2	0.222
GO:0046656	folic acid biosynthetic process	Biological Process	0.192185	2	0.222
GO:0071453	cellular response to oxygen levels	Biological Process	0.192185	2	0.222
GO:0080142	regulation of salicylic acid biosynthetic process	Biological Process	0.192185	2	0.222
GO:1990066	energy quenching	Biological Process	0.192185	2	0.222
GO:2000068	regulation of defense response to insect	Biological Process	0.192185	2	0.222
GO:0022622	root system development	Biological Process	0.193291	24	0.109
GO:0048364	root development	Biological Process	0.193291	24	0.109
GO:0071214	cellular response to abiotic stimulus	Biological Process	0.193615	10	0.123
GO:0006528	asparagine metabolic process	Biological Process	0.194056	3	0.176
GO:0006529	asparagine biosynthetic process	Biological Process	0.194056	3	0.176
GO:0043044	ATP-dependent chromatin remodeling	Biological Process	0.194056	3	0.176
GO:0046174	polyol catabolic process	Biological Process	0.194056	3	0.176
GO:0008964	phosphoenolpyruvate carboxylase activity	Molecular Function	0.214613	3	0.167
GO:0034979	NAD-dependent protein deacetylase activity	Molecular Function	0.214613	3	0.167
GO:0008553	hydrogen-exporting ATPase activity, phosphorylative mechanism	Molecular Function	0.216737	5	0.139
GO:0015079	potassium ion transmembrane transporter activity	Molecular Function	0.217038	17	0.11
GO:0004034	aldose 1-epimerase activity	Molecular Function	0.218904	4	0.148
GO:0048528	post-embryonic root development	Biological Process	0.198888	7	0.132
GO:0000993	RNA polymerase II core binding	Molecular Function	0.22371	2	0.2
GO:0001098	basal transcription machinery binding	Molecular Function	0.22371	2	0.2
GO:0001099	basal RNA polymerase II transcription machinery binding	Molecular Function	0.22371	2	0.2
GO:0045551	cinnamyl-alcohol dehydrogenase activity	Molecular Function	0.22371	2	0.2
GO:0009888	tissue development	Biological Process	0.203246	30	0.106
GO:0046700	heterocycle catabolic process	Biological Process	0.203246	30	0.106
GO:0006813	potassium ion transport	Biological Process	0.203596	18	0.112
GO:0035601	protein deacylation	Biological Process	0.203734	4	0.154
GO:0010109	regulation of photosynthesis	Biological Process	0.205052	5	0.143
GO:1901292	nucleoside phosphate catabolic process	Biological Process	0.205052	5	0.143
GO:0046915	transition metal ion transmembrane transporter activity	Molecular Function	0.228377	14	0.112
GO:0032268	regulation of cellular protein metabolic process	Biological Process	0.207202	57	0.101
GO:0009607	response to biotic stimulus	Biological Process	0.208424	46	0.102
GO:0016298	lipase activity	Molecular Function	0.230972	18	0.108
GO:0008194	UDP-glycosyltransferase activity	Molecular Function	0.232786	49	0.1
GO:0015491	cation:cation antiporter activity	Molecular Function	0.233591	5	0.135
GO:0032451	demethylase activity	Molecular Function	0.239103	3	0.158
GO:0003864	3-methyl-2-oxobutanoate hydroxymethyltransferase activity	Molecular Function	0.245302	1	0.333
GO:0004451	isocitrate lyase activity	Molecular Function	0.245302	1	0.333
GO:0004657	proline dehydrogenase activity	Molecular Function	0.245302	1	0.333
GO:0004844	uracil DNA N-glycosylase activity	Molecular Function	0.245302	1	0.333
GO:0008865	fructokinase activity	Molecular Function	0.245302	1	0.333
GO:0015114	phosphate ion transmembrane transporter activity	Molecular Function	0.245302	1	0.333
GO:0015415	phosphate ion transmembrane-transporting ATPase activity	Molecular Function	0.245302	1	0.333
GO:0016297	acyl-[acyl-carrier-protein] hydrolase activity	Molecular Function	0.245302	1	0.333
GO:0016849	phosphorus-oxygen lyase activity	Molecular Function	0.245302	1	0.333
GO:0019237	centromeric DNA binding	Molecular Function	0.245302	1	0.333
GO:0035174	histone serine kinase activity	Molecular Function	0.245302	1	0.333
GO:0043225	anion transmembrane-transporting ATPase activity	Molecular Function	0.245302	1	0.333
GO:0045703	ketoreductase activity	Molecular Function	0.245302	1	0.333
GO:0046406	magnesium protoporphyrin IX methyltransferase activity	Molecular Function	0.245302	1	0.333
GO:0050203	oxalate-CoA ligase activity	Molecular Function	0.245302	1	0.333
GO:0097506	deaminated base DNA N-glycosylase activity	Molecular Function	0.245302	1	0.333
GO:0033993	response to lipid	Biological Process	0.216492	42	0.102
GO:0042176	regulation of protein catabolic process	Biological Process	0.218257	8	0.125
GO:0007050	cell cycle arrest	Biological Process	0.218276	3	0.167
GO:0010229	inflorescence development	Biological Process	0.218276	3	0.167
GO:0015996	chlorophyll catabolic process	Biological Process	0.218276	3	0.167
GO:0046149	pigment catabolic process	Biological Process	0.218276	3	0.167
GO:0055070	copper ion homeostasis	Biological Process	0.218276	3	0.167
GO:0009528	plastid inner membrane	Cellular Component	0.206262	5	0.152
GO:0005615	extracellular space	Cellular Component	0.20783	22	0.116
GO:0098661	inorganic anion transmembrane transport	Biological Process	0.221779	5	0.139
GO:0009166	nucleotide catabolic process	Biological Process	0.223346	4	0.148
GO:0009200	deoxyribonucleoside triphosphate metabolic process	Biological Process	0.223346	4	0.148
GO:0009204	deoxyribonucleoside triphosphate catabolic process	Biological Process	0.223346	4	0.148
GO:0009264	deoxyribonucleotide catabolic process	Biological Process	0.223346	4	0.148
GO:0035384	thioester biosynthetic process	Biological Process	0.223346	4	0.148
GO:0045927	positive regulation of growth	Biological Process	0.223346	4	0.148
GO:0071616	acyl-CoA biosynthetic process	Biological Process	0.223346	4	0.148
GO:0009566	fertilization	Biological Process	0.226611	2	0.2
GO:0009567	double fertilization forming a zygote and endosperm	Biological Process	0.226611	2	0.2
GO:0009697	salicylic acid biosynthetic process	Biological Process	0.226611	2	0.2
GO:0019915	lipid storage	Biological Process	0.226611	2	0.2
GO:1902456	regulation of stomatal opening	Biological Process	0.226611	2	0.2
GO:1902930	regulation of alcohol biosynthetic process	Biological Process	0.226611	2	0.2
GO:1990069	stomatal opening	Biological Process	0.226611	2	0.2
GO:0035250	UDP-galactosyltransferase activity	Molecular Function	0.25818	2	0.182
GO:0047216	inositol 3-alpha-galactosyltransferase activity	Molecular Function	0.25818	2	0.182
GO:0033558	protein deacetylase activity	Molecular Function	0.258884	4	0.138
GO:0008514	organic anion transmembrane transporter activity	Molecular Function	0.262364	9	0.115
GO:0004448	isocitrate dehydrogenase activity	Molecular Function	0.264024	3	0.15
GO:0004860	protein kinase inhibitor activity	Molecular Function	0.264024	3	0.15
GO:0016837	carbon-oxygen lyase activity, acting on polysaccharides	Molecular Function	0.264024	3	0.15
GO:0030291	protein serine/threonine kinase inhibitor activity	Molecular Function	0.264024	3	0.15
GO:0030570	pectate lyase activity	Molecular Function	0.264024	3	0.15
GO:0048856	anatomical structure development	Biological Process	0.228667	120	0.097
GO:0006508	proteolysis	Biological Process	0.228971	278	0.094
GO:0005504	fatty acid binding	Molecular Function	0.268304	5	0.128
GO:0008970	phosphatidylcholine 1-acylhydrolase activity	Molecular Function	0.268304	5	0.128
GO:0050897	cobalt ion binding	Molecular Function	0.268304	5	0.128
GO:0015075	ion transmembrane transporter activity	Molecular Function	0.269365	132	0.094
GO:0031406	carboxylic acid binding	Molecular Function	0.271414	15	0.107
GO:0043177	organic acid binding	Molecular Function	0.271414	15	0.107
GO:0004812	aminoacyl-tRNA ligase activity	Molecular Function	0.272739	24	0.103
GO:0016875	ligase activity, forming carbon-oxygen bonds	Molecular Function	0.272739	24	0.103
GO:0016876	ligase activity, forming aminoacyl-tRNA and related compounds	Molecular Function	0.272739	24	0.103
GO:0006525	arginine metabolic process	Biological Process	0.232554	6	0.13
GO:0008324	cation transmembrane transporter activity	Molecular Function	0.274498	98	0.095
GO:0034655	nucleobase-containing compound catabolic process	Biological Process	0.239979	23	0.106
GO:0007094	mitotic spindle assembly checkpoint	Biological Process	0.243064	3	0.158
GO:0010051	xylem and phloem pattern formation	Biological Process	0.243064	3	0.158
GO:0010923	negative regulation of phosphatase activity	Biological Process	0.243064	3	0.158
GO:0031577	spindle checkpoint	Biological Process	0.243064	3	0.158
GO:0032515	negative regulation of phosphoprotein phosphatase activity	Biological Process	0.243064	3	0.158
GO:0035305	negative regulation of dephosphorylation	Biological Process	0.243064	3	0.158
GO:0035308	negative regulation of protein dephosphorylation	Biological Process	0.243064	3	0.158
GO:0048444	floral organ morphogenesis	Biological Process	0.243064	3	0.158
GO:0048563	post-embryonic organ morphogenesis	Biological Process	0.243064	3	0.158
GO:0051436	negative regulation of ubiquitin-protein ligase activity involved in mitotic cell cycle	Biological Process	0.243064	3	0.158
GO:0051439	regulation of ubiquitin-protein ligase activity involved in mitotic cell cycle	Biological Process	0.243064	3	0.158
GO:0071173	spindle assembly checkpoint	Biological Process	0.243064	3	0.158
GO:0071174	mitotic spindle checkpoint	Biological Process	0.243064	3	0.158
GO:0016129	phytosteroid biosynthetic process	Biological Process	0.243417	4	0.143
GO:0046890	regulation of lipid biosynthetic process	Biological Process	0.243417	4	0.143
GO:0044265	cellular macromolecule catabolic process	Biological Process	0.244009	92	0.097
GO:1901136	carbohydrate derivative catabolic process	Biological Process	0.24464	16	0.11
GO:0006417	regulation of translation	Biological Process	0.246892	23	0.106
GO:0009250	glucan biosynthetic process	Biological Process	0.246892	23	0.106
GO:0015791	polyol transport	Biological Process	0.247198	1	0.333
GO:0015798	myo-inositol transport	Biological Process	0.247198	1	0.333
GO:0016577	histone demethylation	Biological Process	0.247198	1	0.333
GO:0017014	protein nitrosylation	Biological Process	0.247198	1	0.333
GO:0030242	pexophagy	Biological Process	0.247198	1	0.333
GO:0031848	protection from non-homologous end joining at telomere	Biological Process	0.247198	1	0.333
GO:0032988	ribonucleoprotein complex disassembly	Biological Process	0.247198	1	0.333
GO:0033483	gas homeostasis	Biological Process	0.247198	1	0.333
GO:0033484	nitric oxide homeostasis	Biological Process	0.247198	1	0.333
GO:0033609	oxalate metabolic process	Biological Process	0.247198	1	0.333
GO:0033611	oxalate catabolic process	Biological Process	0.247198	1	0.333
GO:0035404	histone-serine phosphorylation	Biological Process	0.247198	1	0.333
GO:0043247	telomere maintenance in response to DNA damage	Biological Process	0.247198	1	0.333
GO:0045038	protein import into chloroplast thylakoid membrane	Biological Process	0.247198	1	0.333
GO:0048281	inflorescence morphogenesis	Biological Process	0.247198	1	0.333
GO:0048283	indeterminate inflorescence morphogenesis	Biological Process	0.247198	1	0.333
GO:0051291	protein heterooligomerization	Biological Process	0.247198	1	0.333
GO:0051316	attachment of spindle microtubules to kinetochore involved in meiotic chromosome segregation	Biological Process	0.247198	1	0.333
GO:0051455	attachment of spindle microtubules to kinetochore involved in homologous chromosome segregation	Biological Process	0.247198	1	0.333
GO:0051754	meiotic sister chromatid cohesion, centromeric	Biological Process	0.247198	1	0.333
GO:0052324	plant-type cell wall cellulose biosynthetic process	Biological Process	0.247198	1	0.333
GO:0052541	plant-type cell wall cellulose metabolic process	Biological Process	0.247198	1	0.333
GO:0060148	positive regulation of posttranscriptional gene silencing	Biological Process	0.247198	1	0.333
GO:0061635	regulation of protein complex stability	Biological Process	0.247198	1	0.333
GO:0070141	response to UV-A	Biological Process	0.247198	1	0.333
GO:0070208	protein heterotrimerization	Biological Process	0.247198	1	0.333
GO:0070601	centromeric sister chromatid cohesion	Biological Process	0.247198	1	0.333
GO:0071486	cellular response to high light intensity	Biological Process	0.247198	1	0.333
GO:0071492	cellular response to UV-A	Biological Process	0.247198	1	0.333
GO:0090172	microtubule cytoskeleton organization involved in homologous chromosome segregation	Biological Process	0.247198	1	0.333
GO:2000069	regulation of post-embryonic root development	Biological Process	0.247198	1	0.333
GO:0051287	NAD binding	Molecular Function	0.279772	24	0.102
GO:0016854	racemase and epimerase activity	Molecular Function	0.282515	11	0.11
GO:0044421	extracellular region part	Cellular Component	0.222145	22	0.115
GO:0050664	oxidoreductase activity, acting on NAD(P)H, oxygen as acceptor	Molecular Function	0.286066	5	0.125
GO:0009846	pollen germination	Biological Process	0.256361	5	0.132
GO:0042435	indole-containing compound biosynthetic process	Biological Process	0.256361	5	0.132
GO:2000280	regulation of root development	Biological Process	0.256361	5	0.132
GO:0004620	phospholipase activity	Molecular Function	0.287155	13	0.107
GO:0032270	positive regulation of cellular protein metabolic process	Biological Process	0.25825	12	0.112
GO:0000956	nuclear-transcribed mRNA catabolic process	Biological Process	0.258783	10	0.115
GO:0097164	ammonium ion metabolic process	Biological Process	0.258783	10	0.115
GO:0034248	regulation of cellular amide metabolic process	Biological Process	0.260961	23	0.105
GO:0000726	non-recombinational repair	Biological Process	0.261408	2	0.182
GO:0006303	double-strand break repair via nonhomologous end joining	Biological Process	0.261408	2	0.182
GO:0009900	dehiscence	Biological Process	0.261408	2	0.182
GO:0010025	wax biosynthetic process	Biological Process	0.261408	2	0.182
GO:0010166	wax metabolic process	Biological Process	0.261408	2	0.182
GO:0034508	centromere complex assembly	Biological Process	0.261408	2	0.182
GO:0040020	regulation of meiotic nuclear division	Biological Process	0.261408	2	0.182
GO:0071472	cellular response to salt stress	Biological Process	0.261408	2	0.182
GO:0090503	RNA phosphodiester bond hydrolysis, exonucleolytic	Biological Process	0.261408	2	0.182
GO:0030163	protein catabolic process	Biological Process	0.26251	83	0.097
GO:0003333	amino acid transmembrane transport	Biological Process	0.263868	4	0.138
GO:0031570	DNA integrity checkpoint	Biological Process	0.263868	4	0.138
GO:0072529	pyrimidine-containing compound catabolic process	Biological Process	0.263868	4	0.138
GO:0044270	cellular nitrogen compound catabolic process	Biological Process	0.264381	29	0.102
GO:0005093	Rab GDP-dissociation inhibitor activity	Molecular Function	0.292702	2	0.167
GO:0042180	cellular ketone metabolic process	Biological Process	0.267195	13	0.11
GO:0000162	tryptophan biosynthetic process	Biological Process	0.268267	3	0.15
GO:0042214	terpene metabolic process	Biological Process	0.268267	3	0.15
GO:0046164	alcohol catabolic process	Biological Process	0.268267	3	0.15
GO:0046219	indolalkylamine biosynthetic process	Biological Process	0.268267	3	0.15
GO:0051247	positive regulation of protein metabolic process	Biological Process	0.268579	12	0.111
GO:0009411	response to UV	Biological Process	0.26956	8	0.118
GO:0050662	coenzyme binding	Molecular Function	0.29883	121	0.094
GO:0006575	cellular modified amino acid metabolic process	Biological Process	0.273806	21	0.104
GO:0004396	hexokinase activity	Molecular Function	0.300121	4	0.129
GO:0016628	oxidoreductase activity, acting on the CH-CH group of donors, NAD or NADP as acceptor	Molecular Function	0.304768	6	0.118
GO:0001732	formation of cytoplasmic translation initiation complex	Biological Process	0.279401	6	0.122
GO:0006418	tRNA aminoacylation for protein translation	Biological Process	0.279447	24	0.103
GO:0003825	alpha,alpha-trehalose-phosphate synthase (UDP-forming) activity	Molecular Function	0.312885	1	0.25
GO:0004573	mannosyl-oligosaccharide glucosidase activity	Molecular Function	0.312885	1	0.25
GO:0005242	inward rectifier potassium channel activity	Molecular Function	0.312885	1	0.25
GO:0010436	carotenoid dioxygenase activity	Molecular Function	0.312885	1	0.25
GO:0015185	gamma-aminobutyric acid transmembrane transporter activity	Molecular Function	0.312885	1	0.25
GO:0018812	3-hydroxyacyl-CoA dehydratase activity	Molecular Function	0.312885	1	0.25
GO:0035173	histone kinase activity	Molecular Function	0.312885	1	0.25
GO:0048027	mRNA 5'-UTR binding	Molecular Function	0.312885	1	0.25
GO:0003713	transcription coactivator activity	Molecular Function	0.314605	3	0.136
GO:0009741	response to brassinosteroid	Biological Process	0.282786	9	0.114
GO:0000781	chromosome, telomeric region	Cellular Component	0.246498	3	0.167
GO:0008278	cohesin complex	Cellular Component	0.246498	3	0.167
GO:0000779	condensed chromosome, centromeric region	Cellular Component	0.248697	2	0.2
GO:0005736	DNA-directed RNA polymerase I complex	Cellular Component	0.248697	2	0.2
GO:0000776	kinetochore	Cellular Component	0.257824	4	0.148
GO:0009925	basal plasma membrane	Cellular Component	0.26141	1	0.333
GO:0016323	basolateral plasma membrane	Cellular Component	0.26141	1	0.333
GO:0032133	chromosome passenger complex	Cellular Component	0.26141	1	0.333
GO:0034098	VCP-NPL4-UFD1 AAA ATPase complex	Cellular Component	0.26141	1	0.333
GO:0045178	basal part of cell	Cellular Component	0.26141	1	0.333
GO:0051233	spindle midzone	Cellular Component	0.26141	1	0.333
GO:0080085	signal recognition particle, chloroplast targeting	Cellular Component	0.26141	1	0.333
GO:0009396	folic acid-containing compound biosynthetic process	Biological Process	0.284619	4	0.133
GO:1903825	organic acid transmembrane transport	Biological Process	0.284619	4	0.133
GO:0005381	iron ion transmembrane transporter activity	Molecular Function	0.321025	4	0.125
GO:0008083	growth factor activity	Molecular Function	0.322164	5	0.119
GO:0047429	nucleoside-triphosphate diphosphatase activity	Molecular Function	0.322164	5	0.119
GO:0009055	electron carrier activity	Molecular Function	0.322171	75	0.095
GO:0016639	oxidoreductase activity, acting on the CH-NH2 group of donors, NAD or NADP as acceptor	Molecular Function	0.326991	2	0.154
GO:0070181	small ribosomal subunit rRNA binding	Molecular Function	0.326991	2	0.154
GO:0070300	phosphatidic acid binding	Molecular Function	0.326991	2	0.154
GO:0006040	amino sugar metabolic process	Biological Process	0.291833	11	0.11
GO:0006569	tryptophan catabolic process	Biological Process	0.293742	3	0.143
GO:0015696	ammonium transport	Biological Process	0.293742	3	0.143
GO:0042436	indole-containing compound catabolic process	Biological Process	0.293742	3	0.143
GO:0046218	indolalkylamine catabolic process	Biological Process	0.293742	3	0.143
GO:0072488	ammonium transmembrane transport	Biological Process	0.293742	3	0.143
GO:0048438	floral whorl development	Biological Process	0.293785	10	0.111
GO:0009739	response to gibberellin	Biological Process	0.295479	6	0.12
GO:0007163	establishment or maintenance of cell polarity	Biological Process	0.296229	2	0.167
GO:0008360	regulation of cell shape	Biological Process	0.296229	2	0.167
GO:0009688	abscisic acid biosynthetic process	Biological Process	0.296229	2	0.167
GO:0010268	brassinosteroid homeostasis	Biological Process	0.296229	2	0.167
GO:0032958	inositol phosphate biosynthetic process	Biological Process	0.296229	2	0.167
GO:0043289	apocarotenoid biosynthetic process	Biological Process	0.296229	2	0.167
GO:0051445	regulation of meiotic cell cycle	Biological Process	0.296229	2	0.167
GO:1902645	tertiary alcohol biosynthetic process	Biological Process	0.296229	2	0.167
GO:1902882	regulation of response to oxidative stress	Biological Process	0.296229	2	0.167
GO:0006006	glucose metabolic process	Biological Process	0.296405	8	0.114
GO:0042446	hormone biosynthetic process	Biological Process	0.296606	7	0.117
GO:0004322	ferroxidase activity	Molecular Function	0.340014	3	0.13
GO:0008519	ammonium transmembrane transporter activity	Molecular Function	0.340014	3	0.13
GO:0016722	oxidoreductase activity, oxidizing metal ions	Molecular Function	0.340014	3	0.13
GO:0016724	oxidoreductase activity, oxidizing metal ions, oxygen as acceptor	Molecular Function	0.340014	3	0.13
GO:0051348	negative regulation of transferase activity	Biological Process	0.305594	4	0.129
GO:2001251	negative regulation of chromosome organization	Biological Process	0.305594	4	0.129
GO:0051603	proteolysis involved in cellular protein catabolic process	Biological Process	0.307235	74	0.096
GO:0048509	regulation of meristem development	Biological Process	0.310057	8	0.113
GO:0006002	fructose 6-phosphate metabolic process	Biological Process	0.310307	5	0.122
GO:0009147	pyrimidine nucleoside triphosphate metabolic process	Biological Process	0.311402	7	0.115
GO:0010639	negative regulation of organelle organization	Biological Process	0.311731	6	0.118
GO:0006402	mRNA catabolic process	Biological Process	0.314495	11	0.108
GO:0046165	alcohol biosynthetic process	Biological Process	0.314495	11	0.108
GO:1901698	response to nitrogen compound	Biological Process	0.314495	11	0.108
GO:0006290	pyrimidine dimer repair	Biological Process	0.315187	1	0.25
GO:0009051	pentose-phosphate shunt, oxidative branch	Biological Process	0.315187	1	0.25
GO:0009635	response to herbicide	Biological Process	0.315187	1	0.25
GO:0009865	pollen tube adhesion	Biological Process	0.315187	1	0.25
GO:0009962	regulation of flavonoid biosynthetic process	Biological Process	0.315187	1	0.25
GO:0010037	response to carbon dioxide	Biological Process	0.315187	1	0.25
GO:0015812	gamma-aminobutyric acid transport	Biological Process	0.315187	1	0.25
GO:0016233	telomere capping	Biological Process	0.315187	1	0.25
GO:0030497	fatty acid elongation	Biological Process	0.315187	1	0.25
GO:0033388	putrescine biosynthetic process from arginine	Biological Process	0.315187	1	0.25
GO:0045128	negative regulation of reciprocal meiotic recombination	Biological Process	0.315187	1	0.25
GO:0046688	response to copper ion	Biological Process	0.315187	1	0.25
GO:0098609	cell-cell adhesion	Biological Process	0.315187	1	0.25
GO:0098740	multi organism cell adhesion	Biological Process	0.315187	1	0.25
GO:0019842	vitamin binding	Molecular Function	0.344672	10	0.105
GO:0009524	phragmoplast	Cellular Component	0.279895	4	0.143
GO:0071229	cellular response to acid chemical	Biological Process	0.316575	22	0.101
GO:0005844	polysome	Cellular Component	0.285888	2	0.182
GO:0030870	Mre11 complex	Cellular Component	0.285888	2	0.182
GO:0019432	triglyceride biosynthetic process	Biological Process	0.319357	3	0.136
GO:0045787	positive regulation of cell cycle	Biological Process	0.319357	3	0.136
GO:0016125	sterol metabolic process	Biological Process	0.323834	8	0.111
GO:0009740	gibberellic acid mediated signaling pathway	Biological Process	0.32672	4	0.125
GO:0009933	meristem structural organization	Biological Process	0.32672	4	0.125
GO:0044257	cellular protein catabolic process	Biological Process	0.327827	74	0.095
GO:0016877	ligase activity, forming carbon-sulfur bonds	Molecular Function	0.356867	8	0.107
GO:0004823	leucine-tRNA ligase activity	Molecular Function	0.360811	2	0.143
GO:0004826	phenylalanine-tRNA ligase activity	Molecular Function	0.360811	2	0.143
GO:0043175	RNA polymerase core enzyme binding	Molecular Function	0.360811	2	0.143
GO:0070063	RNA polymerase binding	Molecular Function	0.360811	2	0.143
GO:0006102	isocitrate metabolic process	Biological Process	0.330786	2	0.154
GO:0007266	Rho protein signal transduction	Biological Process	0.330786	2	0.154
GO:0010305	leaf vascular tissue pattern formation	Biological Process	0.330786	2	0.154
GO:0015706	nitrate transport	Biological Process	0.330786	2	0.154
GO:0035434	copper ion transmembrane transport	Biological Process	0.330786	2	0.154
GO:0071470	cellular response to osmotic stress	Biological Process	0.330786	2	0.154
GO:0033897	ribonuclease T2 activity	Molecular Function	0.36535	3	0.125
GO:0070011	peptidase activity, acting on L-amino acid peptides	Molecular Function	0.372314	209	0.092
GO:0004668	protein-arginine deiminase activity	Molecular Function	0.374417	1	0.2
GO:0008187	poly-pyrimidine tract binding	Molecular Function	0.374417	1	0.2
GO:0008889	glycerophosphodiester phosphodiesterase activity	Molecular Function	0.374417	1	0.2
GO:0016618	hydroxypyruvate reductase activity	Molecular Function	0.374417	1	0.2
GO:0016707	gibberellin 3-beta-dioxygenase activity	Molecular Function	0.374417	1	0.2
GO:0022840	leak channel activity	Molecular Function	0.374417	1	0.2
GO:0022841	potassium ion leak channel activity	Molecular Function	0.374417	1	0.2
GO:0022842	narrow pore channel activity	Molecular Function	0.374417	1	0.2
GO:0047632	agmatine deiminase activity	Molecular Function	0.374417	1	0.2
GO:0003002	regionalization	Biological Process	0.34462	6	0.113
GO:0033046	negative regulation of sister chromatid segregation	Biological Process	0.344989	3	0.13
GO:0033048	negative regulation of mitotic sister chromatid segregation	Biological Process	0.344989	3	0.13
GO:0036293	response to decreased oxygen levels	Biological Process	0.344989	3	0.13
GO:0045839	negative regulation of mitotic nuclear division	Biological Process	0.344989	3	0.13
GO:0045841	negative regulation of mitotic metaphase/anaphase transition	Biological Process	0.344989	3	0.13
GO:0051985	negative regulation of chromosome segregation	Biological Process	0.344989	3	0.13
GO:1902100	negative regulation of metaphase/anaphase transition of cell cycle	Biological Process	0.344989	3	0.13
GO:1990267	response to transition metal nanoparticle	Biological Process	0.344989	3	0.13
GO:2000816	negative regulation of mitotic sister chromatid separation	Biological Process	0.344989	3	0.13
GO:0032269	negative regulation of cellular protein metabolic process	Biological Process	0.347019	34	0.097
GO:0051248	negative regulation of protein metabolic process	Biological Process	0.347019	34	0.097
GO:0010374	stomatal complex development	Biological Process	0.347087	5	0.116
GO:0010638	positive regulation of organelle organization	Biological Process	0.347087	5	0.116
GO:0010476	gibberellin mediated signaling pathway	Biological Process	0.347927	4	0.121
GO:0048532	anatomical structure arrangement	Biological Process	0.347927	4	0.121
GO:0071370	cellular response to gibberellin stimulus	Biological Process	0.347927	4	0.121
GO:0009526	plastid envelope	Cellular Component	0.306265	39	0.105
GO:0015171	amino acid transmembrane transporter activity	Molecular Function	0.384063	4	0.114
GO:0071407	cellular response to organic cyclic compound	Biological Process	0.349775	13	0.103
GO:0005375	copper ion transmembrane transporter activity	Molecular Function	0.393972	2	0.133
GO:0016725	oxidoreductase activity, acting on CH or CH2 groups	Molecular Function	0.393972	2	0.133
GO:0046524	sucrose-phosphate synthase activity	Molecular Function	0.393972	2	0.133
GO:0009069	serine family amino acid metabolic process	Biological Process	0.360449	13	0.102
GO:0051129	negative regulation of cellular component organization	Biological Process	0.361192	6	0.111
GO:1901264	carbohydrate derivative transport	Biological Process	0.361192	6	0.111
GO:0043038	amino acid activation	Biological Process	0.361303	24	0.098
GO:0043039	tRNA aminoacylation	Biological Process	0.361303	24	0.098
GO:0000291	nuclear-transcribed mRNA catabolic process, exonucleolytic	Biological Process	0.364842	2	0.143
GO:0002213	defense response to insect	Biological Process	0.364842	2	0.143
GO:0006429	leucyl-tRNA aminoacylation	Biological Process	0.364842	2	0.143
GO:0006432	phenylalanyl-tRNA aminoacylation	Biological Process	0.364842	2	0.143
GO:0009625	response to insect	Biological Process	0.364842	2	0.143
GO:0015937	coenzyme A biosynthetic process	Biological Process	0.364842	2	0.143
GO:0033866	nucleoside bisphosphate biosynthetic process	Biological Process	0.364842	2	0.143
GO:0034030	ribonucleoside bisphosphate biosynthetic process	Biological Process	0.364842	2	0.143
GO:0034033	purine nucleoside bisphosphate biosynthetic process	Biological Process	0.364842	2	0.143
GO:0042372	phylloquinone biosynthetic process	Biological Process	0.364842	2	0.143
GO:0042374	phylloquinone metabolic process	Biological Process	0.364842	2	0.143
GO:0045036	protein targeting to chloroplast	Biological Process	0.364842	2	0.143
GO:0071248	cellular response to metal ion	Biological Process	0.364842	2	0.143
GO:0072596	establishment of protein localization to chloroplast	Biological Process	0.364842	2	0.143
GO:1900426	positive regulation of defense response to bacterium	Biological Process	0.364842	2	0.143
GO:1901642	nucleoside transmembrane transport	Biological Process	0.364842	2	0.143
GO:0035266	meristem growth	Biological Process	0.365582	5	0.114
GO:0006221	pyrimidine nucleotide biosynthetic process	Biological Process	0.366875	10	0.104
GO:0009644	response to high light intensity	Biological Process	0.369148	4	0.118
GO:0006091	generation of precursor metabolites and energy	Biological Process	0.370079	91	0.094
GO:0009310	amine catabolic process	Biological Process	0.370528	3	0.125
GO:0009646	response to absence of light	Biological Process	0.370528	3	0.125
GO:0009895	negative regulation of catabolic process	Biological Process	0.370528	3	0.125
GO:0016106	sesquiterpenoid biosynthetic process	Biological Process	0.370528	3	0.125
GO:0031330	negative regulation of cellular catabolic process	Biological Process	0.370528	3	0.125
GO:0032435	negative regulation of proteasomal ubiquitin-dependent protein catabolic process	Biological Process	0.370528	3	0.125
GO:0042177	negative regulation of protein catabolic process	Biological Process	0.370528	3	0.125
GO:0042402	cellular biogenic amine catabolic process	Biological Process	0.370528	3	0.125
GO:0046460	neutral lipid biosynthetic process	Biological Process	0.370528	3	0.125
GO:0046463	acylglycerol biosynthetic process	Biological Process	0.370528	3	0.125
GO:0070482	response to oxygen levels	Biological Process	0.370528	3	0.125
GO:1901799	negative regulation of proteasomal protein catabolic process	Biological Process	0.370528	3	0.125
GO:1903051	negative regulation of proteolysis involved in cellular protein catabolic process	Biological Process	0.370528	3	0.125
GO:1903363	negative regulation of cellular protein catabolic process	Biological Process	0.370528	3	0.125
GO:0006284	base-excision repair	Biological Process	0.371663	7	0.108
GO:0016485	protein processing	Biological Process	0.372669	11	0.103
GO:0009073	aromatic amino acid family biosynthetic process	Biological Process	0.37316	9	0.105
GO:0044106	cellular amine metabolic process	Biological Process	0.374608	23	0.098
GO:0000461	endonucleolytic cleavage to generate mature 3'-end of SSU-rRNA from (SSU-rRNA, 5.8S rRNA, LSU-rRNA)	Biological Process	0.377036	1	0.2
GO:0007584	response to nutrient	Biological Process	0.377036	1	0.2
GO:0010216	maintenance of DNA methylation	Biological Process	0.377036	1	0.2
GO:0032042	mitochondrial DNA metabolic process	Biological Process	0.377036	1	0.2
GO:0044773	mitotic DNA damage checkpoint	Biological Process	0.377036	1	0.2
GO:0070143	mitochondrial alanyl-tRNA aminoacylation	Biological Process	0.377036	1	0.2
GO:0071712	ER-associated misfolded protein catabolic process	Biological Process	0.377036	1	0.2
GO:0006220	pyrimidine nucleotide metabolic process	Biological Process	0.379301	10	0.103
GO:0009620	response to fungus	Biological Process	0.382394	16	0.099
GO:0009108	coenzyme biosynthetic process	Biological Process	0.382542	23	0.097
GO:0019941	modification-dependent protein catabolic process	Biological Process	0.383811	66	0.094
GO:0042542	response to hydrogen peroxide	Biological Process	0.384091	5	0.111
GO:1901000	regulation of response to salt stress	Biological Process	0.384091	5	0.111
GO:0035639	purine ribonucleoside triphosphate binding	Molecular Function	0.403831	840	0.09
GO:0005319	lipid transporter activity	Molecular Function	0.404978	4	0.111
GO:0015297	antiporter activity	Molecular Function	0.405175	35	0.094
GO:0006520	cellular amino acid metabolic process	Biological Process	0.385738	104	0.093
GO:0030154	cell differentiation	Biological Process	0.38647	21	0.098
GO:0043632	modification-dependent macromolecule catabolic process	Biological Process	0.388429	66	0.094
GO:0019216	regulation of lipid metabolic process	Biological Process	0.390322	4	0.114
GO:0005548	phospholipid transporter activity	Molecular Function	0.415421	3	0.115
GO:0016779	nucleotidyltransferase activity	Molecular Function	0.41837	43	0.093
GO:0019887	protein kinase regulator activity	Molecular Function	0.419482	6	0.103
GO:0004536	deoxyribonuclease activity	Molecular Function	0.42363	7	0.101
GO:0003747	translation release factor activity	Molecular Function	0.425753	4	0.108
GO:0008079	translation termination factor activity	Molecular Function	0.425753	4	0.108
GO:0044183	protein binding involved in protein folding	Molecular Function	0.42632	2	0.125
GO:0016701	oxidoreductase activity, acting on single donors with incorporation of molecular oxygen	Molecular Function	0.427604	17	0.096
GO:0003697	single-stranded DNA binding	Molecular Function	0.429088	9	0.099
GO:0000150	recombinase activity	Molecular Function	0.430439	1	0.167
GO:0004612	phosphoenolpyruvate carboxykinase (ATP) activity	Molecular Function	0.430439	1	0.167
GO:0005365	myo-inositol transmembrane transporter activity	Molecular Function	0.430439	1	0.167
GO:0005366	myo-inositol:proton symporter activity	Molecular Function	0.430439	1	0.167
GO:0009931	calcium-dependent protein serine/threonine kinase activity	Molecular Function	0.430439	1	0.167
GO:0015112	nitrate transmembrane transporter activity	Molecular Function	0.430439	1	0.167
GO:0016767	geranylgeranyl-diphosphate geranylgeranyltransferase activity	Molecular Function	0.430439	1	0.167
GO:0030674	protein binding, bridging	Molecular Function	0.430439	1	0.167
GO:0031492	nucleosomal DNA binding	Molecular Function	0.430439	1	0.167
GO:0043874	acireductone synthase activity	Molecular Function	0.430439	1	0.167
GO:0046905	phytoene synthase activity	Molecular Function	0.430439	1	0.167
GO:0047134	protein-disulfide reductase activity	Molecular Function	0.430439	1	0.167
GO:0070628	proteasome binding	Molecular Function	0.430439	1	0.167
GO:0097602	cullin family protein binding	Molecular Function	0.430439	1	0.167
GO:0002183	cytoplasmic translational initiation	Biological Process	0.394432	6	0.107
GO:0009937	regulation of gibberellic acid mediated signaling pathway	Biological Process	0.395873	3	0.12
GO:0006848	pyruvate transport	Biological Process	0.398207	2	0.133
GO:0006850	mitochondrial pyruvate transport	Biological Process	0.398207	2	0.133
GO:0009313	oligosaccharide catabolic process	Biological Process	0.398207	2	0.133
GO:0019747	regulation of isoprenoid metabolic process	Biological Process	0.398207	2	0.133
GO:0046352	disaccharide catabolic process	Biological Process	0.398207	2	0.133
GO:0060688	regulation of morphogenesis of a branching structure	Biological Process	0.398207	2	0.133
GO:0070417	cellular response to cold	Biological Process	0.398207	2	0.133
GO:2000032	regulation of secondary shoot formation	Biological Process	0.398207	2	0.133
GO:0009514	glyoxysome	Cellular Component	0.332372	1	0.25
GO:0044613	nuclear pore central transport channel	Cellular Component	0.332372	1	0.25
GO:0047484	regulation of response to osmotic stress	Biological Process	0.402571	5	0.109
GO:0055072	iron ion homeostasis	Biological Process	0.402571	5	0.109
GO:0004652	polynucleotide adenylyltransferase activity	Molecular Function	0.439986	3	0.111
GO:0008409	5'-3' exonuclease activity	Molecular Function	0.439986	3	0.111
GO:0009314	response to radiation	Biological Process	0.406739	44	0.094
GO:0048468	cell development	Biological Process	0.408041	8	0.103
GO:0019210	kinase inhibitor activity	Molecular Function	0.446336	4	0.105
GO:0032956	regulation of actin cytoskeleton organization	Biological Process	0.411039	6	0.105
GO:0015780	nucleotide-sugar transport	Biological Process	0.41139	4	0.111
GO:0048827	phyllome development	Biological Process	0.415376	18	0.097
GO:0010608	posttranscriptional regulation of gene expression	Biological Process	0.41697	25	0.095
GO:0006865	amino acid transport	Biological Process	0.417303	7	0.103
GO:0006085	acetyl-CoA biosynthetic process	Biological Process	0.420935	3	0.115
GO:0010629	negative regulation of gene expression	Biological Process	0.421343	51	0.093
GO:0009723	response to ethylene	Biological Process	0.422154	8	0.101
GO:0006066	alcohol metabolic process	Biological Process	0.427263	20	0.096
GO:0099402	plant organ development	Biological Process	0.427551	39	0.094
GO:0010015	root morphogenesis	Biological Process	0.429218	10	0.099
GO:0010496	intercellular transport	Biological Process	0.430728	2	0.125
GO:0010497	plasmodesmata-mediated intercellular transport	Biological Process	0.430728	2	0.125
GO:0046189	phenol-containing compound biosynthetic process	Biological Process	0.430728	2	0.125
GO:0046283	anthocyanin-containing compound metabolic process	Biological Process	0.430728	2	0.125
GO:0072598	protein localization to chloroplast	Biological Process	0.430728	2	0.125
GO:2000377	regulation of reactive oxygen species metabolic process	Biological Process	0.432298	4	0.108
GO:0000350	generation of catalytic spliceosome for second transesterification step	Biological Process	0.433301	1	0.167
GO:0000447	endonucleolytic cleavage in ITS1 to separate SSU-rRNA from 5.8S rRNA and LSU-rRNA from tricistronic rRNA transcript (SSU-rRNA, 5.8S rRNA, LSU-rRNA)	Biological Process	0.433301	1	0.167
GO:0006482	protein demethylation	Biological Process	0.433301	1	0.167
GO:0006562	proline catabolic process	Biological Process	0.433301	1	0.167
GO:0008214	protein dealkylation	Biological Process	0.433301	1	0.167
GO:0010315	auxin efflux	Biological Process	0.433301	1	0.167
GO:0010520	regulation of reciprocal meiotic recombination	Biological Process	0.433301	1	0.167
GO:0015860	purine nucleoside transmembrane transport	Biological Process	0.433301	1	0.167
GO:0015939	pantothenate metabolic process	Biological Process	0.433301	1	0.167
GO:0015940	pantothenate biosynthetic process	Biological Process	0.433301	1	0.167
GO:0016075	rRNA catabolic process	Biological Process	0.433301	1	0.167
GO:0016584	nucleosome positioning	Biological Process	0.433301	1	0.167
GO:0030007	cellular potassium ion homeostasis	Biological Process	0.433301	1	0.167
GO:0034661	ncRNA catabolic process	Biological Process	0.433301	1	0.167
GO:0035337	fatty-acyl-CoA metabolic process	Biological Process	0.433301	1	0.167
GO:0036065	fucosylation	Biological Process	0.433301	1	0.167
GO:0048441	petal development	Biological Process	0.433301	1	0.167
GO:0048465	corolla development	Biological Process	0.433301	1	0.167
GO:0048577	negative regulation of short-day photoperiodism, flowering	Biological Process	0.433301	1	0.167
GO:0051382	kinetochore assembly	Biological Process	0.433301	1	0.167
GO:0051383	kinetochore organization	Biological Process	0.433301	1	0.167
GO:0060631	regulation of meiosis I	Biological Process	0.433301	1	0.167
GO:0061615	glycolytic process through fructose-6-phosphate	Biological Process	0.433301	1	0.167
GO:0070127	tRNA aminoacylation for mitochondrial protein translation	Biological Process	0.433301	1	0.167
GO:0071218	cellular response to misfolded protein	Biological Process	0.433301	1	0.167
GO:0071484	cellular response to light intensity	Biological Process	0.433301	1	0.167
GO:0097576	vacuole fusion	Biological Process	0.433301	1	0.167
GO:1902476	chloride transmembrane transport	Biological Process	0.433301	1	0.167
GO:1990019	protein storage vacuole organization	Biological Process	0.433301	1	0.167
GO:0040029	regulation of gene expression, epigenetic	Biological Process	0.434142	12	0.098
GO:0006826	iron ion transport	Biological Process	0.439292	5	0.104
GO:0055076	transition metal ion homeostasis	Biological Process	0.441688	10	0.098
GO:0032970	regulation of actin filament-based process	Biological Process	0.444086	6	0.102
GO:0006081	cellular aldehyde metabolic process	Biological Process	0.445449	12	0.097
GO:0001763	morphogenesis of a branching structure	Biological Process	0.445633	3	0.111
GO:0010223	secondary shoot formation	Biological Process	0.445633	3	0.111
GO:0010346	shoot axis formation	Biological Process	0.445633	3	0.111
GO:0010563	negative regulation of phosphorus metabolic process	Biological Process	0.445633	3	0.111
GO:0045936	negative regulation of phosphate metabolic process	Biological Process	0.445633	3	0.111
GO:0005536	glucose binding	Molecular Function	0.46414	3	0.107
GO:0043648	dicarboxylic acid metabolic process	Biological Process	0.446922	13	0.096
GO:0008154	actin polymerization or depolymerization	Biological Process	0.447597	7	0.1
GO:0009894	regulation of catabolic process	Biological Process	0.450285	8	0.099
GO:0003684	damaged DNA binding	Molecular Function	0.46833	6	0.098
GO:0015914	phospholipid transport	Biological Process	0.452996	4	0.105
GO:0030490	maturation of SSU-rRNA	Biological Process	0.452996	4	0.105
GO:0006576	cellular biogenic amine metabolic process	Biological Process	0.453759	21	0.094
GO:0016602	CCAAT-binding factor complex	Cellular Component	0.359338	2	0.154
GO:0010393	galacturonan metabolic process	Biological Process	0.457741	13	0.096
GO:0045488	pectin metabolic process	Biological Process	0.457741	13	0.096
GO:1901699	cellular response to nitrogen compound	Biological Process	0.460473	6	0.1
GO:0009228	thiamine biosynthetic process	Biological Process	0.462284	2	0.118
GO:0009850	auxin metabolic process	Biological Process	0.462284	2	0.118
GO:0010082	regulation of root meristem growth	Biological Process	0.462284	2	0.118
GO:0010207	photosystem II assembly	Biological Process	0.462284	2	0.118
GO:0015858	nucleoside transport	Biological Process	0.462284	2	0.118
GO:0019509	L-methionine biosynthetic process from methylthioadenosine	Biological Process	0.462284	2	0.118
GO:0042724	thiamine-containing compound biosynthetic process	Biological Process	0.462284	2	0.118
GO:0043102	amino acid salvage	Biological Process	0.462284	2	0.118
GO:0043255	regulation of carbohydrate biosynthetic process	Biological Process	0.462284	2	0.118
GO:0071267	L-methionine salvage	Biological Process	0.462284	2	0.118
GO:1903008	organelle disassembly	Biological Process	0.462284	2	0.118
GO:0001055	RNA polymerase II activity	Molecular Function	0.481445	1	0.143
GO:0004029	aldehyde dehydrogenase (NAD) activity	Molecular Function	0.481445	1	0.143
GO:0004617	phosphoglycerate dehydrogenase activity	Molecular Function	0.481445	1	0.143
GO:0019863	IgE binding	Molecular Function	0.481445	1	0.143
GO:0019865	immunoglobulin binding	Molecular Function	0.481445	1	0.143
GO:0030267	glyoxylate reductase (NADP) activity	Molecular Function	0.481445	1	0.143
GO:0052736	beta-glucanase activity	Molecular Function	0.481445	1	0.143
GO:0052861	glucan endo-1,3-beta-glucanase activity, C-3 substituted reducing group	Molecular Function	0.481445	1	0.143
GO:0008061	chitin binding	Molecular Function	0.483241	7	0.096
GO:1901681	sulfur compound binding	Molecular Function	0.483241	7	0.096
GO:0003843	1,3-beta-D-glucan synthase activity	Molecular Function	0.486751	4	0.1
GO:0019213	deacetylase activity	Molecular Function	0.486751	4	0.1
GO:0016161	beta-amylase activity	Molecular Function	0.487823	3	0.103
GO:0016892	endoribonuclease activity, producing 3'-phosphomonoesters	Molecular Function	0.487823	3	0.103
GO:0015098	molybdate ion transmembrane transporter activity	Molecular Function	0.488126	2	0.111
GO:0016705	oxidoreductase activity, acting on paired donors, with incorporation or reduction of molecular oxygen	Molecular Function	0.492709	171	0.09
GO:0048437	floral organ development	Biological Process	0.467338	11	0.096
GO:0006787	porphyrin-containing compound catabolic process	Biological Process	0.469899	3	0.107
GO:0033015	tetrapyrrole catabolic process	Biological Process	0.469899	3	0.107
GO:0051187	cofactor catabolic process	Biological Process	0.469899	3	0.107
GO:0033293	monocarboxylic acid binding	Molecular Function	0.49582	8	0.094
GO:0000152	nuclear ubiquitin ligase complex	Cellular Component	0.370052	4	0.125
GO:0005680	anaphase-promoting complex	Cellular Component	0.370052	4	0.125
GO:0016126	sterol biosynthetic process	Biological Process	0.47344	4	0.103
GO:0042559	pteridine-containing compound biosynthetic process	Biological Process	0.47344	4	0.103
GO:0007389	pattern specification process	Biological Process	0.476735	6	0.098
GO:0071367	cellular response to brassinosteroid stimulus	Biological Process	0.476735	6	0.098
GO:0000902	cell morphogenesis	Biological Process	0.479084	11	0.095
GO:0006629	lipid metabolic process	Biological Process	0.482596	180	0.091
GO:0000082	G1/S transition of mitotic cell cycle	Biological Process	0.484486	1	0.143
GO:0000393	spliceosomal conformational changes to generate catalytic conformation	Biological Process	0.484486	1	0.143
GO:0000478	endonucleolytic cleavage involved in rRNA processing	Biological Process	0.484486	1	0.143
GO:0000479	endonucleolytic cleavage of tricistronic rRNA transcript (SSU-rRNA, 5.8S rRNA, LSU-rRNA)	Biological Process	0.484486	1	0.143
GO:0010204	defense response signaling pathway, resistance gene-independent	Biological Process	0.484486	1	0.143
GO:0031125	rRNA 3'-end processing	Biological Process	0.484486	1	0.143
GO:0031936	negative regulation of chromatin silencing	Biological Process	0.484486	1	0.143
GO:0042761	very long-chain fatty acid biosynthetic process	Biological Process	0.484486	1	0.143
GO:0045144	meiotic sister chromatid segregation	Biological Process	0.484486	1	0.143
GO:0051177	meiotic sister chromatid cohesion	Biological Process	0.484486	1	0.143
GO:0051781	positive regulation of cell division	Biological Process	0.484486	1	0.143
GO:0060969	negative regulation of gene silencing	Biological Process	0.484486	1	0.143
GO:0070206	protein trimerization	Biological Process	0.484486	1	0.143
GO:0071596	ubiquitin-dependent protein catabolic process via the N-end rule pathway	Biological Process	0.484486	1	0.143
GO:0008312	7S RNA binding	Molecular Function	0.506504	4	0.098
GO:0090305	nucleic acid phosphodiester bond hydrolysis	Biological Process	0.489662	14	0.093
GO:0015689	molybdate ion transport	Biological Process	0.492785	2	0.111
GO:0045910	negative regulation of DNA recombination	Biological Process	0.492785	2	0.111
GO:0055088	lipid homeostasis	Biological Process	0.492785	2	0.111
GO:0009968	negative regulation of signal transduction	Biological Process	0.49285	6	0.097
GO:0010648	negative regulation of cell communication	Biological Process	0.49285	6	0.097
GO:0023057	negative regulation of signaling	Biological Process	0.49285	6	0.097
GO:0006074	(1->3)-beta-D-glucan metabolic process	Biological Process	0.493587	4	0.1
GO:0006075	(1->3)-beta-D-glucan biosynthetic process	Biological Process	0.493587	4	0.1
GO:0000028	ribosomal small subunit assembly	Biological Process	0.493672	3	0.103
GO:0001678	cellular glucose homeostasis	Biological Process	0.493672	3	0.103
GO:0052646	alditol phosphate metabolic process	Biological Process	0.493672	3	0.103
GO:0042742	defense response to bacterium	Biological Process	0.498575	16	0.092
GO:0009941	chloroplast envelope	Cellular Component	0.38378	37	0.102
GO:0032991	macromolecular complex	Cellular Component	0.391516	542	0.097
GO:0005662	DNA replication factor A complex	Cellular Component	0.396517	1	0.2
GO:0015030	Cajal body	Cellular Component	0.396517	1	0.2
GO:0042719	mitochondrial intermembrane space protein transporter complex	Cellular Component	0.396517	1	0.2
GO:0022890	inorganic cation transmembrane transporter activity	Molecular Function	0.523988	80	0.089
GO:0000234	phosphoethanolamine N-methyltransferase activity	Molecular Function	0.527884	1	0.125
GO:0003922	GMP synthase (glutamine-hydrolyzing) activity	Molecular Function	0.527884	1	0.125
GO:0003972	RNA ligase (ATP) activity	Molecular Function	0.527884	1	0.125
GO:0008452	RNA ligase activity	Molecular Function	0.527884	1	0.125
GO:0010329	auxin efflux transmembrane transporter activity	Molecular Function	0.527884	1	0.125
GO:0015166	polyol transmembrane transporter activity	Molecular Function	0.527884	1	0.125
GO:0030628	pre-mRNA 3'-splice site binding	Molecular Function	0.527884	1	0.125
GO:0036374	glutathione hydrolase activity	Molecular Function	0.527884	1	0.125
GO:0051920	peroxiredoxin activity	Molecular Function	0.527884	1	0.125
GO:0061578	Lys63-specific deubiquitinase activity	Molecular Function	0.527884	1	0.125
GO:0008378	galactosyltransferase activity	Molecular Function	0.528334	10	0.091
GO:0004190	aspartic-type endopeptidase activity	Molecular Function	0.53229	44	0.089
GO:0070001	aspartic-type peptidase activity	Molecular Function	0.53229	44	0.089
GO:0004834	tryptophan synthase activity	Molecular Function	0.533576	3	0.097
GO:2001070	starch binding	Molecular Function	0.533576	3	0.097
GO:0006004	fucose metabolic process	Biological Process	0.505712	8	0.094
GO:0019751	polyol metabolic process	Biological Process	0.510823	5	0.096
GO:0044446	intracellular organelle part	Cellular Component	0.406112	545	0.097
GO:0009694	jasmonic acid metabolic process	Biological Process	0.5169	3	0.1
GO:0030150	protein import into mitochondrial matrix	Biological Process	0.5169	3	0.1
GO:0033500	carbohydrate homeostasis	Biological Process	0.5169	3	0.1
GO:0042593	glucose homeostasis	Biological Process	0.5169	3	0.1
GO:1901420	negative regulation of response to alcohol	Biological Process	0.5169	3	0.1
GO:0008300	isoprenoid catabolic process	Biological Process	0.522164	2	0.105
GO:0009638	phototropism	Biological Process	0.522164	2	0.105
GO:0009788	negative regulation of abscisic acid-activated signaling pathway	Biological Process	0.522164	2	0.105
GO:0032365	intracellular lipid transport	Biological Process	0.522164	2	0.105
GO:0042549	photosystem II stabilization	Biological Process	0.522164	2	0.105
GO:1900424	regulation of defense response to bacterium	Biological Process	0.522164	2	0.105
GO:0006165	nucleoside diphosphate phosphorylation	Biological Process	0.525667	17	0.091
GO:0006273	lagging strand elongation	Biological Process	0.531048	1	0.125
GO:0007155	cell adhesion	Biological Process	0.531048	1	0.125
GO:0008608	attachment of spindle microtubules to kinetochore	Biological Process	0.531048	1	0.125
GO:0009718	anthocyanin-containing compound biosynthetic process	Biological Process	0.531048	1	0.125
GO:0009833	plant-type primary cell wall biogenesis	Biological Process	0.531048	1	0.125
GO:0016120	carotene biosynthetic process	Biological Process	0.531048	1	0.125
GO:0016572	histone phosphorylation	Biological Process	0.531048	1	0.125
GO:0016973	poly(A)+ mRNA export from nucleus	Biological Process	0.531048	1	0.125
GO:0022610	biological adhesion	Biological Process	0.531048	1	0.125
GO:0031537	regulation of anthocyanin metabolic process	Biological Process	0.531048	1	0.125
GO:0033567	DNA replication, Okazaki fragment processing	Biological Process	0.531048	1	0.125
GO:0034644	cellular response to UV	Biological Process	0.531048	1	0.125
GO:0042256	mature ribosome assembly	Biological Process	0.531048	1	0.125
GO:0042335	cuticle development	Biological Process	0.531048	1	0.125
GO:0044843	cell cycle G1/S phase transition	Biological Process	0.531048	1	0.125
GO:0051788	response to misfolded protein	Biological Process	0.531048	1	0.125
GO:0060147	regulation of posttranscriptional gene silencing	Biological Process	0.531048	1	0.125
GO:0072530	purine-containing compound transmembrane transport	Biological Process	0.531048	1	0.125
GO:1903309	negative regulation of chromatin modification	Biological Process	0.531048	1	0.125
GO:2000242	negative regulation of reproductive process	Biological Process	0.532849	4	0.095
GO:0004970	ionotropic glutamate receptor activity	Molecular Function	0.554073	5	0.091
GO:0005230	extracellular ligand-gated ion channel activity	Molecular Function	0.554073	5	0.091
GO:0008066	glutamate receptor activity	Molecular Function	0.554073	5	0.091
GO:0019207	kinase regulator activity	Molecular Function	0.555002	7	0.09
GO:0009627	systemic acquired resistance	Biological Process	0.536078	7	0.092
GO:0004527	exonuclease activity	Molecular Function	0.569302	21	0.088
GO:0004816	asparagine-tRNA ligase activity	Molecular Function	0.570165	1	0.111
GO:0004829	threonine-tRNA ligase activity	Molecular Function	0.570165	1	0.111
GO:0008113	peptide-methionine (S)-S-oxide reductase activity	Molecular Function	0.570165	1	0.111
GO:0008441	3'(2'),5'-bisphosphate nucleotidase activity	Molecular Function	0.570165	1	0.111
GO:0008839	4-hydroxy-tetrahydrodipicolinate reductase	Molecular Function	0.570165	1	0.111
GO:0009975	cyclase activity	Molecular Function	0.570165	1	0.111
GO:0010309	acireductone dioxygenase [iron(II)-requiring] activity	Molecular Function	0.570165	1	0.111
GO:0015173	aromatic amino acid transmembrane transporter activity	Molecular Function	0.570165	1	0.111
GO:0051787	misfolded protein binding	Molecular Function	0.570165	1	0.111
GO:0004520	endodeoxyribonuclease activity	Molecular Function	0.570494	5	0.089
GO:0051765	inositol tetrakisphosphate kinase activity	Molecular Function	0.572562	2	0.095
GO:0051766	inositol trisphosphate kinase activity	Molecular Function	0.572562	2	0.095
GO:0008374	O-acyltransferase activity	Molecular Function	0.576446	14	0.087
GO:0016790	thiolester hydrolase activity	Molecular Function	0.576736	6	0.088
GO:0099516	ion antiporter activity	Molecular Function	0.576736	6	0.088
GO:0031418	L-ascorbic acid binding	Molecular Function	0.576918	3	0.091
GO:0003714	transcription corepressor activity	Molecular Function	0.581749	4	0.089
GO:0016894	endonuclease activity, active with either ribo- or deoxyribonucleic acids and producing 3'-phosphomonoesters	Molecular Function	0.581749	4	0.089
GO:0044422	organelle part	Cellular Component	0.422881	545	0.097
GO:0006401	RNA catabolic process	Biological Process	0.545327	12	0.09
GO:1990837	sequence-specific double-stranded DNA binding	Molecular Function	0.588015	30	0.087
GO:1901677	phosphate transmembrane transporter activity	Molecular Function	0.59277	9	0.087
GO:0005247	voltage-gated chloride channel activity	Molecular Function	0.597614	3	0.088
GO:0005254	chloride channel activity	Molecular Function	0.597614	3	0.088
GO:0019904	protein domain specific binding	Molecular Function	0.597614	3	0.088
GO:0008121	ubiquinol-cytochrome-c reductase activity	Molecular Function	0.598358	2	0.091
GO:0016681	oxidoreductase activity, acting on diphenols and related substances as donors, cytochrome as acceptor	Molecular Function	0.598358	2	0.091
GO:0051536	iron-sulfur cluster binding	Molecular Function	0.602855	27	0.087
GO:0051540	metal cluster binding	Molecular Function	0.602855	27	0.087
GO:0003899	DNA-directed RNA polymerase activity	Molecular Function	0.604318	16	0.086
GO:0010181	FMN binding	Molecular Function	0.60623	12	0.086
GO:0004337	geranyltranstransferase activity	Molecular Function	0.60866	1	0.1
GO:0004693	cyclin-dependent protein serine/threonine kinase activity	Molecular Function	0.60866	1	0.1
GO:0004830	tryptophan-tRNA ligase activity	Molecular Function	0.60866	1	0.1
GO:0008139	nuclear localization sequence binding	Molecular Function	0.60866	1	0.1
GO:0030515	snoRNA binding	Molecular Function	0.60866	1	0.1
GO:0031177	phosphopantetheine binding	Molecular Function	0.60866	1	0.1
GO:0031490	chromatin DNA binding	Molecular Function	0.60866	1	0.1
GO:0080043	quercetin 3-O-glucosyltransferase activity	Molecular Function	0.60866	1	0.1
GO:0080044	quercetin 7-O-glucosyltransferase activity	Molecular Function	0.60866	1	0.1
GO:0080161	auxin transmembrane transporter activity	Molecular Function	0.60866	1	0.1
GO:0097472	cyclin-dependent protein kinase activity	Molecular Function	0.60866	1	0.1
GO:0098599	palmitoyl hydrolase activity	Molecular Function	0.60866	1	0.1
GO:0031324	negative regulation of cellular metabolic process	Biological Process	0.548847	58	0.09
GO:0000018	regulation of DNA recombination	Biological Process	0.550374	2	0.1
GO:0010252	auxin homeostasis	Biological Process	0.550374	2	0.1
GO:0040011	locomotion	Biological Process	0.550374	2	0.1
GO:0046173	polyol biosynthetic process	Biological Process	0.550374	2	0.1
GO:0071265	L-methionine biosynthetic process	Biological Process	0.550374	2	0.1
GO:0008171	O-methyltransferase activity	Molecular Function	0.612386	18	0.086
GO:0046939	nucleotide phosphorylation	Biological Process	0.552954	17	0.089
GO:0031012	extracellular matrix	Cellular Component	0.429818	2	0.133
GO:0000780	condensed nuclear chromosome, centromeric region	Cellular Component	0.454501	1	0.167
GO:0000811	GINS complex	Cellular Component	0.454501	1	0.167
GO:0031261	DNA replication preinitiation complex	Cellular Component	0.454501	1	0.167
GO:0043564	Ku70:Ku80 complex	Cellular Component	0.454501	1	0.167
GO:0098533	ATPase dependent transmembrane transport complex	Cellular Component	0.454501	1	0.167
GO:1904949	ATPase complex	Cellular Component	0.454501	1	0.167
GO:0016282	eukaryotic 43S preinitiation complex	Cellular Component	0.456526	5	0.109
GO:0048500	signal recognition particle	Cellular Component	0.456526	5	0.109
GO:0044452	nucleolar part	Cellular Component	0.4594	4	0.111
GO:0000323	lytic vacuole	Cellular Component	0.462072	3	0.115
GO:0033180	proton-transporting V-type ATPase, V1 domain	Cellular Component	0.462072	3	0.115
GO:0012511	monolayer-surrounded lipid storage body	Cellular Component	0.46349	2	0.125
GO:0015629	actin cytoskeleton	Cellular Component	0.466182	11	0.102
GO:0098656	anion transmembrane transport	Biological Process	0.554993	9	0.09
GO:0044281	small molecule metabolic process	Biological Process	0.556166	313	0.09
GO:0033290	eukaryotic 48S preinitiation complex	Cellular Component	0.475739	5	0.106
GO:0070993	translation preinitiation complex	Cellular Component	0.475739	5	0.106
GO:0044434	chloroplast part	Cellular Component	0.505335	104	0.096
GO:0000243	commitment complex	Cellular Component	0.506916	1	0.143
GO:0000322	storage vacuole	Cellular Component	0.506916	1	0.143
GO:0000326	protein storage vacuole	Cellular Component	0.506916	1	0.143
GO:0005850	eukaryotic translation initiation factor 2 complex	Cellular Component	0.506916	1	0.143
GO:0009504	cell plate	Cellular Component	0.506916	1	0.143
GO:0000148	1,3-beta-D-glucan synthase complex	Cellular Component	0.543968	4	0.1
GO:0098590	plasma membrane region	Cellular Component	0.554295	1	0.125
GO:0006189	'de novo' IMP biosynthetic process	Biological Process	0.561556	3	0.094
GO:0006970	response to osmotic stress	Biological Process	0.561779	25	0.089
GO:0006342	chromatin silencing	Biological Process	0.561908	5	0.091
GO:0009132	nucleoside diphosphate metabolic process	Biological Process	0.561934	17	0.089
GO:0009070	serine family amino acid biosynthetic process	Biological Process	0.564319	7	0.09
GO:0010033	response to organic substance	Biological Process	0.564375	112	0.089
[truncated: 1,520 more rows]
