# Supplementary material for: Transcriptome Dynamics during Spike Differentiation of Wheat Reveal Amazing Changes in Cell Wall Metabolic Regulators
Source: Int J Mol Sci. 2023 Jul 19;24(14):11666. doi: 10.3390/ijms241411666 (PMC10380499; doi:10.3390/ijms241411666)
Supplement: Supplementary file 1 [file ijms-24-11666-s001.zip › Supplementary Table S7 Gene expression patterns involved in cell wall metabolism and carbohydrate metabolism.xlsx]

## Sheet: Sheet1
Supplementary Table S7 Gene expression patterns involved in cell wall metabolism and carbohydrate metabolism
gene_id	S1	S2	S3
TraesCS1A02G004100	0.300536	0.693079	0.570998
TraesCS1A02G025600	0.519695	2.65587	1.25769
TraesCS1A02G026200	0.204359	0.702739	0.406471
TraesCS1A02G076500	0.42488	0.997299	0.462625
TraesCS1A02G079900	21.7694	10.0635	7.41034
TraesCS1A02G090500	1.82829	4.96371	3.18465
TraesCS1A02G145100	1e-07	0.314859	0.0928349
TraesCS1A02G201300	114.933	54.4672	45.7832
TraesCS1A02G222100	1e-07	0.210288	0.0114519
TraesCS1A02G262000	68.1025	33.7141	25.4109
TraesCS1A02G287700	82.4639	43.1836	29.7512
TraesCS1A02G287800	263.624	130.474	89.8419
TraesCS1A02G291700	117.651	56.8166	38.1209
TraesCS1A02G295400	142.881	69.0047	46.7961
TraesCS1A02G311100	0.0819806	0.408017	2.0151
TraesCS1A02G312700	0.131416	1.29926	6.16715
TraesCS1A02G315100	1e-07	0.223068	0.0937156
TraesCS1A02G323600	0.253039	0.841443	1.37129
TraesCS1A02G325500	0.831231	2.04847	4.27083
TraesCS1A02G327300	1e-07	1.15616	1.46782
TraesCS1A02G336400	0.0373456	2.48773	4.73731
TraesCS1A02G336600	1e-07	0.896065	8.94013
TraesCS1A02G359900	73.4264	34.6011	25.7717
TraesCS1A02G360100	89.6339	45.9398	26.6188
TraesCS1A02G363000	188.472	90.0425	60.74
TraesCS1A02G373700	0.319143	0.91798	1.21794
TraesCS1A02G403800	0.33202	1.28859	0.954365
TraesCS1A02G426000	2.50098	5.72274	4.93213
TraesCS1A02G443900	0.319342	5.03251	12.9869
TraesCS1B02G003200	0.475723	1.05778	3.61812
TraesCS1B02G003400	0.217183	1.10697	4.70024
TraesCS1B02G004000	0.238475	0.955741	0.554453
TraesCS1B02G022000	2.50403	5.79058	4.65752
TraesCS1B02G025500	1.36628	2.98307	2.22615
TraesCS1B02G034600	1.16119	2.52079	2.4051
TraesCS1B02G062700	0.00628926	0.234894	0.369101
TraesCS1B02G097900	34.1187	15.7465	10.8422
TraesCS1B02G106400	0.864812	2.27946	2.38057
TraesCS1B02G142000	0.986998	2.94279	25.0572
TraesCS1B02G162400	1e-07	0.829494	0.0203474
TraesCS1B02G211100	0.143553	0.54051	1.19963
TraesCS1B02G221600	22.0796	9.72023	10.5354
TraesCS1B02G235300	1e-07	0.562266	0.130318
TraesCS1B02G254900	0.0605085	0.263081	0.340046
TraesCS1B02G281100	0.141151	0.564679	1.43914
TraesCS1B02G288800	0.294813	1.36746	1.1923
TraesCS1B02G297100	71.2321	34.0567	22.2433
TraesCS1B02G297200	314.329	149.154	105.536
TraesCS1B02G301100	157.89	82.6384	57.2376
TraesCS1B02G304700	177.394	93.4779	64.5585
TraesCS1B02G322500	0.328276	0.885113	2.63162
TraesCS1B02G327000	1e-07	0.247149	0.0258393
TraesCS1B02G336700	0.0195523	0.238963	0.175376
TraesCS1B02G338600	0.752988	2.31903	4.57181
TraesCS1B02G340700	0.0113876	1.20905	1.98818
TraesCS1B02G349600	0.0179108	6.74022	64.5187
TraesCS1B02G376200	30.4322	14.6239	11.2034
TraesCS1B02G376400	86.8363	43.4228	32.9158
TraesCS1B02G380200	223.866	110.505	75.9933
TraesCS1B02G410500	1e-07	0.295198	0.20706
TraesCS1B02G410700	1e-07	0.358319	0.142088
TraesCS1B02G419200	1e-07	0.653566	1.01419
TraesCS1B02G433300	2.08973	4.45159	6.99658
TraesCS1B02G439100	1.06807	2.62395	2.41814
TraesCS1B02G445500	1e-07	0.27199	0.20513
TraesCS1B02G465000	0.914993	2.20587	2.83634
TraesCS1D02G009300	0.0753042	0.222925	0.182394
TraesCS1D02G049000	0.154839	0.638053	0.114898
TraesCS1D02G066400	1e-07	0.617504	0.195624
TraesCS1D02G101900	0.409593	0.915544	0.681224
TraesCS1D02G144100	1e-07	0.351182	0.0328388
TraesCS1D02G162000	0.763552	2.10727	1.14906
TraesCS1D02G191800	0.262597	0.68148	1.98305
TraesCS1D02G194500	0.0251155	1.08757	0.24923
TraesCS1D02G204700	97.9983	39.8211	34.5845
TraesCS1D02G221400	0.265939	0.573719	0.553031
TraesCS1D02G223800	1e-07	0.860401	0.421223
TraesCS1D02G243400	0.0355766	0.266872	0.19243
TraesCS1D02G248000	1e-07	0.944515	0.500657
TraesCS1D02G253100	1e-07	0.738925	0.35341
TraesCS1D02G262000	74.4131	35.1119	26.3863
TraesCS1D02G286600	143.725	74.9497	46.1063
TraesCS1D02G286700	330.267	171.372	116.115
TraesCS1D02G302000	0.197983	0.611	0.892532
TraesCS1D02G309000	0.191828	0.532496	0.46101
TraesCS1D02G311000	0.238646	0.848522	4.11609
TraesCS1D02G311500	0.368796	0.94944	0.412651
TraesCS1D02G312800	1e-07	0.438998	3.31514
TraesCS1D02G360400	0.333532	0.893643	0.797747
TraesCS1D02G364400	115.7	60.3422	36.6986
TraesCS1D02G366500	34.9587	15.9743	12.7481
TraesCS1D02G368000	116.619	61.0108	38.8376
TraesCS1D02G375100	1.5745	4.28825	9.14468
TraesCS1D02G380300	0.0674903	0.194074	0.11264
TraesCS1D02G381400	0.2577	0.719871	1.3106
TraesCS1D02G381500	0.11057	0.542324	0.7658
TraesCS1D02G399100	1e-07	0.644365	1.37564
TraesCS1D02G411600	0.130457	0.625078	0.311594
TraesCS1D02G434800	0.129918	0.435353	0.633958
TraesCS1D02G439400	0.432722	1.15018	1.14323
TraesCS1D02G439500	0.524121	1.65079	1.72678
TraesCS2A02G003900	0.0856637	0.330484	0.372756
TraesCS2A02G024700	1.061	3.3273	2.36168
TraesCS2A02G024900	0.818978	3.63093	1.78508
TraesCS2A02G038400	0.0822359	0.437554	0.754192
TraesCS2A02G053100	0.513547	1.1909	1.15737
TraesCS2A02G066700	0.109267	0.835864	2.42192
TraesCS2A02G069000	0.0485099	0.227388	0.230121
TraesCS2A02G173200	0.118418	1.49389	7.14187
TraesCS2A02G216700	1.37	4.17904	2.05707
TraesCS2A02G221500	1e-07	0.241348	0.120536
TraesCS2A02G251800	1.22288	2.5873	4.21273
TraesCS2A02G295400	1.00684	3.49579	9.29761
TraesCS2A02G324800	2.2813	5.09798	8.6527
TraesCS2A02G350700	3.40891	7.37785	5.50235
TraesCS2A02G352800	0.883543	2.09006	6.58347
TraesCS2A02G361400	1e-07	0.77354	1.23459
TraesCS2A02G371600	0.52782	1.70175	1.33053
TraesCS2A02G380500	3.94049	12.3076	67.2464
TraesCS2A02G381600	2.63782	1.24071	0.686582
TraesCS2A02G393600	286.376	123.112	88.3505
TraesCS2A02G416300	4.6404	2.25034	1.56658
TraesCS2A02G417600	14.9359	4.48837	2.38053
TraesCS2A02G417700	104.176	43.7963	33.4651
TraesCS2A02G423900	2.74218	5.88678	15.8591
TraesCS2A02G451300	1.62016	3.44768	2.29555
TraesCS2A02G459100	0.823628	1.86225	1.8592
TraesCS2A02G461800	0.0316853	0.284399	0.125818
TraesCS2A02G471400	0.0153722	0.316004	0.126317
TraesCS2A02G475200	22.8166	51.9403	77.5212
TraesCS2A02G560700	0.171176	0.511157	0.413018
TraesCS2A02G585200	1.22272	2.79619	1.75292
TraesCS2A02G585600	0.00954497	0.813587	2.4931
TraesCS2A02G590600	2.86019	9.30014	7.76827
TraesCS2A02G592000	1e-07	0.603518	0.268159
TraesCS2B02G034200	1.05409	2.79655	2.26086
TraesCS2B02G034300	4.17952	9.19058	7.44686
TraesCS2B02G035300	0.0120775	0.236887	1e-07
TraesCS2B02G036800	0.198341	1.14764	0.217082
TraesCS2B02G067000	0.686645	1.87364	1.92477
TraesCS2B02G084900	1.46156	3.95058	3.87228
TraesCS2B02G100800	3.79617	1.98335	0.0709039
TraesCS2B02G124100	2.17061	6.43901	5.18441
TraesCS2B02G158300	1e-07	0.897336	0.725308
TraesCS2B02G170700	0.013074	0.487191	0.400023
TraesCS2B02G199400	0.117935	3.77803	9.85567
TraesCS2B02G242100	4.07694	9.75361	6.22183
TraesCS2B02G247000	1.00914	0.500849	0.385112
TraesCS2B02G311900	1.83018	5.60168	10.6449
TraesCS2B02G313900	2.7539	8.17536	32.6082
TraesCS2B02G351000	0.276477	3.47962	3.61213
TraesCS2B02G369000	0.564632	2.84935	1.33828
TraesCS2B02G370600	1.16584	2.95247	5.15364
TraesCS2B02G388800	1.28612	2.97805	2.71312
TraesCS2B02G411600	594.998	264.675	192.393
TraesCS2B02G435100	27.4409	10.4573	7.93977
TraesCS2B02G443500	3.6365	9.26453	23.9411
TraesCS2B02G472800	0.754663	1.62896	1.3891
TraesCS2B02G483400	0.077597	0.496672	0.182877
TraesCS2B02G487400	1.06168	2.81991	2.98524
TraesCS2B02G492300	5.11459	2.43071	1.77383
TraesCS2B02G492400	6.37474	1.97402	2.65901
TraesCS2B02G493900	1e-07	0.206732	0.0189791
TraesCS2B02G494200	1e-07	0.268587	0.081763
TraesCS2B02G498700	10.7861	27.3059	71.8919
TraesCS2B02G498800	12.1773	28.3907	40.3044
TraesCS2B02G506000	1e-07	0.366341	0.262877
TraesCS2B02G521100	0.158977	0.41386	0.386166
TraesCS2B02G532200	0.229797	0.546732	0.221993
TraesCS2B02G557900	0.248772	0.62279	0.508785
TraesCS2B02G593000	2.89199	6.84847	5.09561
TraesCS2B02G600100	0.292534	1.10718	1.49253
TraesCS2B02G600200	43.3501	103	113.368
TraesCS2B02G621900	0.662001	1.77847	1.6888
TraesCS2D02G025400	2.38443	9.72127	5.78817
TraesCS2D02G025500	0.938246	2.84994	1.73547
TraesCS2D02G025700	1.76959	3.77717	3.12157
TraesCS2D02G028100	0.49532	1.13495	3.55498
TraesCS2D02G033100	1.66651	3.75596	4.93506
TraesCS2D02G053300	0.577495	1.74478	2.05141
TraesCS2D02G065100	0.376749	1.50829	2.63574
TraesCS2D02G067800	0.0913014	0.332493	0.395598
TraesCS2D02G107100	0.416324	1.18097	1.4166
TraesCS2D02G149500	0.015852	0.338028	0.160473
TraesCS2D02G180300	0.052394	0.708697	3.84942
TraesCS2D02G220900	1.32248	5.0613	9.3566
TraesCS2D02G221500	0.594922	1.42256	1.4943
TraesCS2D02G251800	1.49754	3.25794	5.62254
TraesCS2D02G272200	5.13125	28.7819	142.008
TraesCS2D02G293200	1.46131	4.55383	9.96416
TraesCS2D02G295700	1.94032	5.83049	29.1005
TraesCS2D02G320700	0.0131803	0.382804	0.107171
TraesCS2D02G331700	0.0282085	3.20307	3.01361
TraesCS2D02G338100	2.23637	7.89908	13.4456
TraesCS2D02G348800	2.38425	6.78119	5.38709
TraesCS2D02G367900	0.145685	0.652497	0.470327
TraesCS2D02G368000	0.180827	0.522409	0.813047
TraesCS2D02G376800	3.41302	9.5103	64.3938
TraesCS2D02G380600	0.7791	1.92817	1.5859
TraesCS2D02G380800	0.115616	0.456425	0.400765
TraesCS2D02G381000	0.502356	1.34315	1.61368
TraesCS2D02G381100	0.0713874	0.418718	0.398891
TraesCS2D02G391500	468.836	198.376	157.425
TraesCS2D02G404200	0.546715	1.17045	1.28166
TraesCS2D02G414900	174.646	82.69	65.2829
TraesCS2D02G415800	0.53603	1.32481	1.60986
TraesCS2D02G421700	2.88905	8.28297	32.5615
TraesCS2D02G466600	0.13637	0.348727	0.401236
TraesCS2D02G471200	1e-07	0.207325	0.057789
TraesCS2D02G474600	17.2579	42.0933	76.2253
TraesCS2D02G505900	0.291431	0.887005	0.566789
TraesCS2D02G562300	1e-07	0.291859	0.190621
TraesCS2D02G563600	2.76062	8.33486	4.32526
TraesCS2D02G571300	0.116089	0.307721	0.412356
TraesCS2D02G582900	2.02224	0.941436	0.336527
TraesCS2D02G583100	11.2394	5.67047	2.64314
TraesCS2D02G600900	0.00924454	0.301237	1.34425
TraesCS2D02G601200	1.82317	3.87103	2.57972
TraesCS3A02G034600	0.101932	0.300492	1.62557
TraesCS3A02G043500	0.136453	0.433882	0.170975
TraesCS3A02G072900	0.579349	1.41116	1.4784
TraesCS3A02G096500	0.405539	0.960222	0.547127
TraesCS3A02G133900	95.0814	46.2812	29.5574
TraesCS3A02G145100	1e-07	0.969973	1.20412
TraesCS3A02G178400	0.018247	0.681477	0.353203
TraesCS3A02G186500	44.9079	23.4521	17.5487
TraesCS3A02G225200	0.629432	1.41825	2.2682
TraesCS3A02G262100	0.518721	1.61042	1.63189
TraesCS3A02G308100	4.01305	2.07496	3.14413
TraesCS3A02G322800	1e-07	0.451316	0.158948
TraesCS3A02G335400	0.678698	0.307356	0.427366
TraesCS3A02G354500	0.0362109	0.774725	1.78996
TraesCS3A02G367000	1.31892	3.2515	6.03292
TraesCS3A02G386100	0.312668	1.52785	4.36175
TraesCS3A02G401500	0.190884	2.58456	6.41146
TraesCS3A02G482000	1e-07	1.46294	4.57877
TraesCS3A02G491400	3.03717	7.3854	4.74285
TraesCS3A02G493700	1.50943	3.6297	2.55015
TraesCS3A02G493800	0.0701305	0.335683	0.235781
TraesCS3B02G005000	0.181655	0.922475	0.995227
TraesCS3B02G031600	1e-07	0.3857	0.337367
TraesCS3B02G032400	0.162159	0.564219	0.761374
TraesCS3B02G049100	0.0644488	0.18322	1.31892
TraesCS3B02G052600	0.777977	2.61885	2.42526
TraesCS3B02G086900	0.878818	2.54642	2.30319
TraesCS3B02G098900	0.164717	1.14214	0.115485
TraesCS3B02G126400	0.173351	0.60419	1.88019
TraesCS3B02G154400	1e-07	0.813943	0.256752
TraesCS3B02G166600	1e-07	0.30628	0.385388
TraesCS3B02G171200	1e-07	0.227999	0.504482
TraesCS3B02G171400	1e-07	0.399139	0.126641
TraesCS3B02G172100	1e-07	0.886333	1.59136
TraesCS3B02G185500	0.0271428	0.26894	0.204873
TraesCS3B02G186100	22.7367	63.8037	139.182
TraesCS3B02G195600	0.819549	1.84719	2.31749
TraesCS3B02G216000	48.6329	25.0405	19.1842
TraesCS3B02G254800	0.499302	1.3118	1.98921
TraesCS3B02G295400	0.386512	1.01399	1.80406
TraesCS3B02G307700	0.26678	0.717116	0.877534
TraesCS3B02G378900	303.666	153.445	107.179
TraesCS3B02G387500	0.0215023	0.474096	1.2381
TraesCS3B02G434400	1e-07	1.73062	6.80007
TraesCS3B02G443000	1.99806	4.68366	4.1383
TraesCS3B02G481000	0.391851	1.08923	1.10563
TraesCS3B02G483700	2.2444	4.88407	4.57291
TraesCS3B02G484000	1.04124	2.28024	2.88567
TraesCS3B02G497800	2.36684	5.01282	4.94305
TraesCS3B02G528300	1e-07	1.384	4.27849
TraesCS3B02G544000	0.877057	3.5689	21.7723
TraesCS3B02G550900	0.110077	0.36465	0.449551
TraesCS3B02G562700	0.198722	0.615544	5.58043
TraesCS3B02G573100	1e-07	0.338666	1.74161
TraesCS3B02G588100	0.218981	0.520066	0.497197
TraesCS3B02G596200	0.634589	2.23418	0.76232
TraesCS3B02G596300	1.369	3.20939	2.60272
TraesCS3B02G596700	0.432459	0.997614	0.674095
TraesCS3B02G596900	0.817745	1.81343	0.961372
TraesCS3B02G604800	0.298674	1.09216	3.54876
TraesCS3D02G001100	0.467086	0.991092	1.1337
TraesCS3D02G053400	0.770026	3.81378	0.955284
TraesCS3D02G060500	1.09725	4.21957	2.44311
TraesCS3D02G072500	1e-07	0.161992	0.0693844
TraesCS3D02G072700	0.410317	0.950616	0.933032
TraesCS3D02G083900	0.0825841	0.386914	0.0396253
TraesCS3D02G129900	1.00931	2.24653	3.31818
TraesCS3D02G153300	1e-07	0.781717	0.042413
TraesCS3D02G153800	1e-07	0.280155	0.0423838
TraesCS3D02G153900	1e-07	0.632032	0.157955
TraesCS3D02G154000	1e-07	0.699472	0.862967
TraesCS3D02G188500	0.695057	0.121004	0.573421
TraesCS3D02G231800	0.656711	1.67777	2.16214
TraesCS3D02G273500	1.12885	0.533254	0.242812
TraesCS3D02G308700	0.0420293	0.480421	0.120271
TraesCS3D02G340800	308.705	152.358	113.829
TraesCS3D02G348400	0.0152113	0.259834	1.51052
TraesCS3D02G350900	0.726115	1.69522	1.36073
TraesCS3D02G396300	0.0145199	3.31306	11.6049
TraesCS3D02G477100	1e-07	1.56092	4.42857
TraesCS3D02G506300	0.171312	0.578693	5.55063
TraesCS3D02G512500	1e-07	0.202356	1.27519
TraesCS3D02G512900	1e-07	0.297216	0.253473
TraesCS3D02G523300	1.0553	2.39636	3.96886
TraesCS3D02G527400	0.946956	2.09879	1.67327
TraesCS3D02G527500	0.299038	0.702145	0.585595
TraesCS3D02G533100	3.61337	8.1019	5.73533
TraesCS4A02G019400	0.144697	6.44074	69.611
TraesCS4A02G020500	0.646362	9.04406	70.9807
TraesCS4A02G046800	3.76772	8.21191	8.64924
TraesCS4A02G052200	0.2709	1.4038	25.8967
TraesCS4A02G053500	0.237911	0.677453	1.27442
TraesCS4A02G083700	13.2516	29.7445	26.5652
TraesCS4A02G089000	0.71273	7.99585	15.3044
TraesCS4A02G103400	0.0360081	0.251558	2.05887
TraesCS4A02G107400	0.532317	1.26159	8.63487
TraesCS4A02G109900	1.84612	6.31687	15.0831
TraesCS4A02G125300	1.02565	2.69926	2.492
TraesCS4A02G126800	1.28458	2.78721	6.84327
TraesCS4A02G187200	0.0829957	0.393438	4.04687
TraesCS4A02G223500	0.66126	2.11722	1.12007
TraesCS4A02G223600	0.311591	3.38306	0.863482
TraesCS4A02G245900	0.0716284	0.374028	1.75497
TraesCS4A02G253200	0.672788	2.03964	4.18873
TraesCS4A02G283400	0.416066	0.100538	0.099393
TraesCS4A02G296600	0.9018	2.17333	8.06264
TraesCS4A02G321800	1e-07	0.205137	1.14962
TraesCS4A02G327100	0.490796	1.56678	0.838841
TraesCS4A02G340500	1e-07	0.413387	2.02231
TraesCS4A02G382900	0.588175	1.28156	1.24719
TraesCS4A02G436600	1e-07	1.37587	0.458628
TraesCS4A02G436900	1e-07	0.478637	0.334688
TraesCS4A02G437000	1e-07	0.585935	0.0169407
TraesCS4A02G446700	6.78079	18.927	61.4064
TraesCS4A02G458900	0.0148351	0.423672	1.68419
TraesCS4A02G482900	0.374531	1.08939	1.43098
TraesCS4B02G017100	0.717302	1.71938	7.47417
TraesCS4B02G079300	1.29711	0.670652	1.2157
TraesCS4B02G089500	19.8185	42.4163	77.9514
TraesCS4B02G092200	6.54883	19.4107	11.2486
TraesCS4B02G092400	1.16182	5.16897	1.44919
TraesCS4B02G092500	2.9556	15.2556	4.60962
TraesCS4B02G092700	2.83944	12.0929	4.61325
TraesCS4B02G093500	0.346174	0.839489	2.14225
TraesCS4B02G130900	0.024782	0.27448	1.35715
TraesCS4B02G133100	1e-07	0.182633	0.0201672
TraesCS4B02G173100	0.611078	1.45268	3.44138
TraesCS4B02G194400	0.768044	3.77078	8.65876
TraesCS4B02G200600	0.0231864	0.58699	5.0351
TraesCS4B02G203100	0.695338	1.90345	2.89356
TraesCS4B02G215300	0.651576	7.0096	14.9397
TraesCS4B02G220500	4.81647	14.3349	10.5794
TraesCS4B02G252100	0.22277	1.36669	26.6342
TraesCS4B02G258000	3.81948	11.7713	7.62005
TraesCS4B02G283200	0.083345	12.7078	97.0667
TraesCS4B02G350700	95.0695	37.7395	42.8175
TraesCS4D02G002300	0.969515	2.23097	2.36448
TraesCS4D02G003300	0.0650871	0.281099	0.239992
TraesCS4D02G015400	0.906001	2.01709	7.78944
TraesCS4D02G061200	0.634216	2.22671	3.17708
TraesCS4D02G089100	5.47146	16.1733	11.8205
TraesCS4D02G089200	0.95169	4.78786	1.05409
TraesCS4D02G107400	20.1862	43.5455	80.7275
TraesCS4D02G109000	0.315955	1.06269	0.574964
TraesCS4D02G113100	0.868047	1.93425	1.82324
TraesCS4D02G126300	0.0750171	0.674231	1.72108
TraesCS4D02G135000	6.45383	13.9993	28.1107
TraesCS4D02G143900	0.590521	1.42371	3.15759
TraesCS4D02G175200	0.640122	1.36568	2.69335
TraesCS4D02G195100	0.336413	1.43689	4.65394
TraesCS4D02G201700	0.0133432	0.381196	3.13021
TraesCS4D02G204000	0.911947	2.05193	3.07482
TraesCS4D02G212000	0.932114	2.08233	3.75027
TraesCS4D02G215800	0.861988	6.88724	14.1099
TraesCS4D02G220800	7.81406	18.1213	11.8582
TraesCS4D02G225600	81.8433	39.6936	28.9406
TraesCS4D02G251000	0.527291	1.46284	2.63228
TraesCS4D02G252100	0.279495	1.33293	17.2743
TraesCS4D02G257900	4.34102	13.3111	10.6397
TraesCS4D02G258200	1e-07	0.191463	0.0447025
TraesCS4D02G282000	0.0245794	9.00415	72.7349
TraesCS4D02G283400	0.44569	7.35901	66.32
TraesCS4D02G316500	0.433061	1.20354	1.92459
TraesCS4D02G317900	0.687468	1.53132	1.4266
TraesCS4D02G345400	16.123	7.38969	7.5063
TraesCS4D02G349500	1e-07	0.175846	0.0882732
TraesCS5A02G002900	1.48857	10.8953	14.3698
TraesCS5A02G016400	0.268412	1.44557	0.472427
TraesCS5A02G108000	0.531586	1.28048	3.5158
TraesCS5A02G133000	4.00884	1.96851	0.636144
TraesCS5A02G136200	1.62536	4.75618	5.58364
TraesCS5A02G148000	0.745662	2.04076	2.34632
TraesCS5A02G165700	16.9992	36.0103	82.092
TraesCS5A02G167000	1e-07	0.412586	0.131224
TraesCS5A02G187300	0.0510301	0.283833	0.471887
TraesCS5A02G197100	0.0750077	0.496884	0.207013
TraesCS5A02G233600	0.0270827	0.815943	2.87709
TraesCS5A02G241300	0.971385	2.23876	1.94286
TraesCS5A02G261700	0.0239531	0.16393	0.083288
TraesCS5A02G271200	0.101613	25.3447	25.3195
TraesCS5A02G276700	3.78306	10.3066	11.546
TraesCS5A02G277200	0.675748	1.5288	1.04889
TraesCS5A02G295400	1.12587	2.40038	4.38713
TraesCS5A02G298700	1e-07	0.443523	1.8376
TraesCS5A02G299500	90.9737	46.6638	32.7272
TraesCS5A02G304400	0.156626	0.409143	0.512874
TraesCS5A02G315700	1.03494	0.338381	0.348017
TraesCS5A02G330500	0.261886	0.620761	0.609446
TraesCS5A02G334900	0.381462	0.847053	0.849875
TraesCS5A02G347900	184.313	81.7667	69.9135
TraesCS5A02G348000	59.4135	25.5568	17.7819
TraesCS5A02G353600	454.762	237.718	167.846
TraesCS5A02G365400	0.023517	0.2634	0.119331
TraesCS5A02G388800	0.0690136	0.272978	0.21334
TraesCS5A02G406100	0.0406316	0.290271	0.257297
TraesCS5A02G524800	0.224954	0.702614	0.758281
TraesCS5B02G003100	0.552771	8.93153	12.5631
TraesCS5B02G005400	0.154785	0.541622	1.11602
TraesCS5B02G012000	0.185442	0.508639	0.617065
TraesCS5B02G013800	21.7886	9.15019	7.19065
TraesCS5B02G014600	0.92728	3.78556	1.5675
TraesCS5B02G053600	1e-07	0.391553	0.0504472
TraesCS5B02G064100	0.0459333	0.417967	0.288323
TraesCS5B02G070000	0.643075	1.44902	0.834414
TraesCS5B02G079300	0.0083999	0.33877	0.0367561
TraesCS5B02G135200	2.24059	5.28904	5.10395
TraesCS5B02G146500	0.241435	0.890326	1.10233
TraesCS5B02G150700	1.63114	3.82456	17.8011
TraesCS5B02G152200	0.157268	0.575965	0.97322
TraesCS5B02G162800	16.4631	38.1977	94.9696
TraesCS5B02G215500	64.4083	27.7379	21.457
TraesCS5B02G232100	1e-07	1.00027	2.14416
TraesCS5B02G239600	0.306575	0.85067	0.727969
TraesCS5B02G271500	0.783319	26.8229	27.3065
TraesCS5B02G276500	1.14888	2.68498	5.01137
TraesCS5B02G277000	1.77681	4.44331	3.11353
TraesCS5B02G280700	0.48971	1.16307	1.62565
TraesCS5B02G299300	1.26219	0.415366	0.0537125
TraesCS5B02G321000	3.21375	1.52651	0.645406
TraesCS5B02G323100	1e-07	0.529343	0.0781495
TraesCS5B02G327800	0.0852581	0.461479	2.37199
TraesCS5B02G330700	0.124566	0.447631	0.434489
TraesCS5B02G349000	369.863	188.909	139.453
TraesCS5B02G349900	220.386	109.887	79.4252
TraesCS5B02G391400	0.32072	0.694819	0.622774
TraesCS5B02G393400	0.306507	0.959181	0.358318
TraesCS5B02G416800	0.780029	2.00829	1.86706
TraesCS5B02G449200	0.223732	0.691688	0.26211
TraesCS5B02G458300	0.14322	0.506215	0.197982
TraesCS5B02G466900	1e-07	0.304316	0.309327
TraesCS5B02G468900	0.263861	1.09161	8.40016
TraesCS5B02G523900	0.0523928	0.490906	1.73877
TraesCS5B02G524400	0.416305	1.13318	0.886901
TraesCS5B02G534600	0.0565659	0.662246	0.960281
TraesCS5B02G569300	0.953477	2.77509	1.47332
TraesCS5B02G569800	0.0602403	0.305309	0.717119
TraesCS5D02G002000	0.944404	3.50623	5.01719
TraesCS5D02G003600	2.37714	13.0881	14.3782
TraesCS5D02G017400	0.695186	1.78633	1.12506
TraesCS5D02G019400	0.20524	0.632416	0.739224
TraesCS5D02G021400	8.58838	4.44525	3.70907
TraesCS5D02G144800	0.948941	2.59614	2.50276
TraesCS5D02G163500	0.693895	1.71312	0.719889
TraesCS5D02G169600	10.5639	23.5541	66.5217
TraesCS5D02G171300	1e-07	0.169967	0.294766
TraesCS5D02G200800	0.640674	1.50928	2.80627
TraesCS5D02G224700	67.7931	25.2617	24.4603
TraesCS5D02G240500	0.0260475	1.59383	3.14903
TraesCS5D02G264100	1e-07	0.365829	1.85185
TraesCS5D02G278800	1.1496	33.0114	31.2676
TraesCS5D02G284100	2.33728	5.17788	5.78827
TraesCS5D02G284500	0.24937	0.648417	0.612212
TraesCS5D02G305500	1e-07	0.901739	1.55945
TraesCS5D02G308500	143.482	68.4132	48.5892
TraesCS5D02G311300	0.265085	0.788192	0.628623
TraesCS5D02G329200	13.5432	31.3471	51.835
TraesCS5D02G339900	0.00542854	0.250558	0.0155086
TraesCS5D02G354100	322.161	160.496	115.328
TraesCS5D02G354700	517.02	239.836	213.938
TraesCS5D02G373600	0.0902346	0.655303	0.0401682
TraesCS5D02G374600	0.564202	1.22484	0.888172
TraesCS5D02G398800	0.20161	1.00341	0.475936
TraesCS5D02G428900	2.66455	5.69834	5.59432
TraesCS5D02G470200	0.239497	1.07761	7.89509
TraesCS5D02G523100	0.0270166	0.423396	2.29409
TraesCS5D02G523200	0.00947204	0.493282	0.345811
TraesCS5D02G523400	0.103477	0.745778	0.777961
TraesCS5D02G532700	1e-07	0.973582	1.1828
TraesCS5D02G546900	0.176302	0.655972	0.52571
TraesCS5D02G547100	0.0509316	0.220708	0.112907
TraesCS5D02G559400	6.36574	17.3967	11.9644
TraesCS6A02G023100	1e-07	0.115614	0.692628
TraesCS6A02G023200	0.025849	0.539256	4.85385
TraesCS6A02G023300	0.0351222	0.560026	7.16104
TraesCS6A02G027400	2.12721	4.73653	4.15719
TraesCS6A02G055000	250.16	121.744	87.2886
TraesCS6A02G055200	202.228	94.7172	65.4341
TraesCS6A02G055400	142.432	65.4845	52.7701
TraesCS6A02G059000	155.496	70.988	47.4801
TraesCS6A02G061300	35.8849	17.5572	14.1164
TraesCS6A02G061600	95.8472	43.9324	32.1674
TraesCS6A02G062800	125.622	58.9134	46.1585
TraesCS6A02G063100	150.885	78.7015	57.1939
TraesCS6A02G075200	23.9639	12.2379	9.80174
TraesCS6A02G076700	3.37467	1.4465	1.37656
TraesCS6A02G093700	0.713285	2.67944	6.1302
TraesCS6A02G108200	1e-07	0.659855	2.11665
TraesCS6A02G108400	0.0106549	0.554927	0.886899
TraesCS6A02G124700	0.0413006	0.21786	0.1075
TraesCS6A02G140300	0.243455	0.695394	1.31554
TraesCS6A02G149900	0.0876235	0.400615	1.19449
TraesCS6A02G159000	1e-07	0.676	0.888485
TraesCS6A02G178500	0.0675453	0.245574	0.170539
TraesCS6A02G260700	277.561	135.581	107.811
TraesCS6A02G267300	1.8694	4.02105	8.68444
TraesCS6A02G342000	1.01434	2.2289	2.73006
TraesCS6A02G402100	0.0778986	0.238764	0.241642
TraesCS6A02G403400	1.09751	2.44691	1.71175
TraesCS6A02G411700	0.156054	0.493052	0.370409
TraesCS6B02G031300	0.00910773	0.169588	1.58476
TraesCS6B02G031500	1e-07	0.365377	1.31947
TraesCS6B02G031600	0.00866583	0.820397	5.92634
TraesCS6B02G031700	0.0535422	0.648776	5.78384
TraesCS6B02G071000	0.548315	1.3577	0.717391
TraesCS6B02G078200	96.3742	46.7701	32.104
TraesCS6B02G078400	168.482	84.9572	59.163
TraesCS6B02G078600	57.8668	27.0502	20.5158
TraesCS6B02G078900	115.995	54.9479	36.4556
TraesCS6B02G079000	171.079	84.992	63.6262
TraesCS6B02G079200	206.964	95.367	67.6394
TraesCS6B02G081600	39.634	18.1799	15.0357
TraesCS6B02G081900	115.023	58.0792	53.102
TraesCS6B02G082800	77.6621	39.2139	25.8789
TraesCS6B02G084100	315.498	157.366	121.861
TraesCS6B02G084300	138.282	65.1919	56.8813
TraesCS6B02G096400	0.0865746	0.345668	1.41769
TraesCS6B02G136800	1e-07	0.692792	1.96624
TraesCS6B02G136900	1e-07	0.547924	0.894571
TraesCS6B02G144600	5.67055	2.37725	0.857561
TraesCS6B02G177800	0.0204565	0.237827	0.545442
TraesCS6B02G192300	1e-07	0.554176	1.17311
TraesCS6B02G205900	0.198716	0.660746	0.808521
TraesCS6B02G212700	0.353067	0.823651	0.274918
TraesCS6B02G267500	1.68415	0.638917	0.257002
TraesCS6B02G278000	1e-07	0.204925	0.117236
TraesCS6B02G278900	0.377124	0.922202	0.559135
TraesCS6B02G288000	202.789	98.7387	65.5459
TraesCS6B02G294700	2.40338	5.78851	12.2361
TraesCS6B02G303800	0.204091	0.739943	0.648618
TraesCS6B02G331300	2.0763	5.38285	11.9213
TraesCS6B02G364300	1e-07	0.255114	0.141278
TraesCS6B02G364400	1e-07	0.27578	0.12735
TraesCS6B02G374000	3.24165	8.78807	6.86591
TraesCS6B02G404400	162.823	81.5299	57.5267
TraesCS6B02G412100	0.0569467	0.642421	2.38098
TraesCS6B02G419200	1.38216	3.56103	6.03759
TraesCS6B02G464800	1.51833	4.15226	12.8568
TraesCS6B02G465000	1.57514	4.49642	3.0033
TraesCS6D02G007800	2.31645	5.36275	3.11884
TraesCS6D02G026400	0.393351	3.39762	19.5976
TraesCS6D02G026500	0.647322	3.49205	20.5861
TraesCS6D02G026600	0.0344054	0.543839	6.72603
TraesCS6D02G028400	0.652147	1.43316	2.5627
TraesCS6D02G028600	0.245092	0.771787	1.38172
TraesCS6D02G042000	0.141763	0.576888	1.46391
TraesCS6D02G047500	0.222673	0.722822	0.39587
TraesCS6D02G048900	0.0188004	0.225399	0.392557
TraesCS6D02G061700	181.755	91.1059	66.0045
TraesCS6D02G062100	182.382	91.0053	72.6049
TraesCS6D02G062900	73.9872	37.3451	30.1408
TraesCS6D02G063300	79.258	38.886	26.5624
TraesCS6D02G070000	0.105652	0.482674	1.54284
TraesCS6D02G088800	0.959075	5.2246	13.3589
TraesCS6D02G096200	1e-07	0.869839	1.88019
TraesCS6D02G096400	1e-07	0.48883	1.32066
TraesCS6D02G105800	8.10437	3.63597	0.78741
TraesCS6D02G139200	0.0221024	0.444583	1.17767
TraesCS6D02G153500	0.0142354	0.491544	0.9784
TraesCS6D02G166100	0.0806821	0.299132	0.324007
TraesCS6D02G174300	0.198865	0.55896	0.532583
TraesCS6D02G238900	2.03612	0.83439	0.612153
TraesCS6D02G241500	511.43	234.746	172.654
TraesCS6D02G247400	1.80239	5.70148	14.3144
TraesCS6D02G360700	1e-07	0.690735	0.146349
TraesCS6D02G386700	2.69577	5.80116	4.84597
TraesCS6D02G396700	0.908057	2.61172	6.05842
TraesCS7A02G000100	0.602069	1.8317	1.54426
TraesCS7A02G005000	1e-07	0.0891758	0.190413
TraesCS7A02G010200	0.0487716	0.332208	1.55406
TraesCS7A02G015300	2.59943	5.53925	7.12957
TraesCS7A02G021700	0.310742	1.05999	0.862694
TraesCS7A02G021800	0.0547297	0.272455	0.240542
TraesCS7A02G023400	1.01056	2.33696	1.29128
TraesCS7A02G040900	7.17732	24.154	118.796
TraesCS7A02G045500	1.24351	3.48411	3.57149
TraesCS7A02G045800	0.248833	0.554228	0.951663
TraesCS7A02G046100	14.517	31.9333	21.4734
TraesCS7A02G046300	5.37219	11.4362	7.28416
TraesCS7A02G048300	1e-07	0.181891	0.839138
TraesCS7A02G048400	1e-07	0.197005	1.08823
TraesCS7A02G048500	1e-07	1.18887	0.423236
TraesCS7A02G050300	1e-07	1.35304	0.250341
TraesCS7A02G050400	0.038299	1.45607	0.246914
TraesCS7A02G050600	1e-07	0.372635	1e-07
TraesCS7A02G050700	1e-07	0.47422	0.118838
TraesCS7A02G095900	1.20508	2.60657	2.30564
TraesCS7A02G101000	4.07397	2.06396	0.3081
TraesCS7A02G128400	0.881926	2.06779	0.991353
TraesCS7A02G165600	3.50942	1.65113	1.17303
TraesCS7A02G215800	0.623607	2.31646	2.13219
TraesCS7A02G238400	2.74734	6.14717	15.4115
TraesCS7A02G246300	0.390155	0.937372	1.0862
TraesCS7A02G250100	0.731611	32.3624	132.548
TraesCS7A02G309300	2.50621	8.75089	26.005
TraesCS7A02G314600	1e-07	0.407134	0.256374
TraesCS7A02G314700	1e-07	0.795984	0.527209
TraesCS7A02G315800	1e-07	0.472946	0.58647
TraesCS7A02G320400	0.0428271	0.240036	0.828805
TraesCS7A02G327200	0.498454	2.98667	29.5038
TraesCS7A02G356900	0.26375	0.996453	0.916877
TraesCS7A02G364500	0.158513	0.435151	0.515046
TraesCS7A02G374000	9.70646	4.96579	2.30714
TraesCS7A02G377900	0.0467662	0.220039	0.0448802
TraesCS7A02G378500	1e-07	3.55259	41.4596
TraesCS7A02G389300	0.200521	0.800951	0.444534
TraesCS7A02G426700	2.80389	6.93655	9.91093
TraesCS7A02G434600	6.58732	2.94899	3.59013
TraesCS7A02G434800	16.0998	7.60439	5.79911
TraesCS7A02G463900	0.996115	2.19214	1.89018
TraesCS7A02G562800	0.208986	0.535261	0.563648
TraesCS7A02G569900	1.19197	3.51204	2.84814
TraesCS7B02G016500	0.33375	0.867304	1.83012
TraesCS7B02G071200	1.5919	3.57617	2.37997
TraesCS7B02G107300	0.010671	0.287306	0.286841
TraesCS7B02G122800	0.528723	1.85814	1.31686
TraesCS7B02G141100	11.2082	45.3944	103.173
TraesCS7B02G216800	1e-07	0.514509	0.427174
TraesCS7B02G216900	1e-07	0.27854	0.414557
TraesCS7B02G219100	1.03854	0.502325	0.226892
TraesCS7B02G263100	0.0733985	0.345161	0.16651
TraesCS7B02G270900	0.539896	1.75691	1.30444
TraesCS7B02G291100	0.0133614	0.451117	0.136957
TraesCS7B02G301200	0.156537	0.64028	0.558937
TraesCS7B02G324500	2.79262	1.36414	0.780485
TraesCS7B02G330900	1e-07	1.21627	2.39514
TraesCS7B02G331400	1e-07	1.3833	2.64371
TraesCS7B02G334600	24.1529	10.8775	11.7717
TraesCS7B02G399500	0.936372	2.11357	1.58742
TraesCS7B02G409600	0.0873461	0.59866	2.57823
TraesCS7B02G446600	1e-07	0.0840896	0.47544
TraesCS7B02G453400	0.537799	1.14686	0.671075
TraesCS7B02G474800	0.179938	0.62241	0.425397
TraesCS7B02G479200	0.52531	1.18274	1.37904
TraesCS7B02G493700	0.182523	1.66471	0.81496
TraesCS7D02G000800	0.31234	0.754515	0.835249
TraesCS7D02G001300	2.38703	1.23971	6.14321
TraesCS7D02G013200	0.352615	0.802334	0.676734
TraesCS7D02G020800	0.409248	0.907432	0.839062
TraesCS7D02G036600	5.22907	12.0804	131.817
TraesCS7D02G041100	0.0271689	0.161973	0.302571
TraesCS7D02G041300	2.58196	6.11607	3.38914
TraesCS7D02G042800	1e-07	0.752661	0.183104
TraesCS7D02G042900	1e-07	0.896628	0.620448
TraesCS7D02G044200	3.05668	1.50844	2.22706
TraesCS7D02G045500	1e-07	0.956349	0.564484
TraesCS7D02G045700	1e-07	0.875412	0.507493
TraesCS7D02G065400	0.943269	0.430897	0.328599
TraesCS7D02G127200	1.16731	2.76528	1.6563
TraesCS7D02G167700	1.16951	2.53818	6.07929
TraesCS7D02G181000	112.058	48.3942	37.7733
TraesCS7D02G217500	0.673369	1.85949	1.89432
TraesCS7D02G248800	9.44678	37.4023	90.7073
TraesCS7D02G276300	5.09075	10.8298	29.351
TraesCS7D02G311800	1e-07	0.49256	1.25584
TraesCS7D02G312900	1e-07	0.400218	0.463035
TraesCS7D02G323900	0.709211	3.29525	17.9653
TraesCS7D02G358400	0.0991473	0.75871	0.218859
TraesCS7D02G365800	0.5934	1.83968	1.2258
TraesCS7D02G374700	0.198601	0.658239	0.208166
TraesCS7D02G375300	0.0572596	4.25423	40.0161
TraesCS7D02G385300	0.0243504	0.454766	0.517646
TraesCS7D02G398100	0.0267874	0.30545	8.52342
TraesCS7D02G422600	1e-07	0.441764	0.102196
TraesCS7D02G423100	0.00871399	1.27777	5.19251
TraesCS7D02G444700	0.0368516	0.300654	0.164374
TraesCS7D02G451300	0.218705	0.686245	0.368357
TraesCS7D02G457100	0.16774	0.490871	0.142251
TraesCS7D02G490000	0.0941689	0.41144	3.2983
TraesCS7D02G527000	0.0749979	0.290766	3.8068
TraesCS7D02G544600	1.66662	3.52238	2.87854
TraesCSU02G008100	1.01613	3.71393	1.54064
TraesCSU02G009400	1.04452	4.64936	1.53514
TraesCSU02G020600	0.660777	1.53253	3.38551
TraesCSU02G060500	2.37079	5.08176	5.00352
TraesCSU02G064000	1e-07	0.293075	0.196335
TraesCSU02G075600	1e-07	0.167685	2.12964
TraesCSU02G093100	0.182773	0.415718	0.842032
TraesCSU02G102100	0.5827	2.07965	4.26497
TraesCSU02G102300	1e-07	0.397428	0.122508
TraesCSU02G103700	0.0540678	0.328105	0.518986
TraesCSU02G121000	181.344	54.1944	39.7317
TraesCSU02G121200	301.595	129.977	99.448
TraesCSU02G135300	0.202022	0.683107	1.18761
TraesCSU02G161000	2.42239	6.24789	5.90622
TraesCSU02G167700	0.759152	2.00913	3.6739
TraesCSU02G169600	0.227861	0.998863	3.74262
TraesCSU02G171300	0.043275	0.309708	0.58051
TraesCSU02G179000	0.807888	1.72013	1.73783
TraesCSU02G211500	1e-07	0.33537	0.489256
TraesCSU02G242100	0.996604	3.80366	5.39151
